# Supplementary material for: Latent HIV-1 TAR Regulates 7SK-responsive P-TEFb Target Genes and Targets Cellular Immune Responses in the Absence of Tat
Source: Genomics Proteomics Bioinformatics. 2017 Oct 14;15(5):313–23. doi: 10.1016/j.gpb.2017.05.003 (PMC5673678; doi:10.1016/j.gpb.2017.05.003)
Supplement: Supplementary Table S1 — List of genes significantly (P < 0.01) differentially expressed upon EBER2 HIV-1 TAR expression in HEK293 cells [file mmc1.xls]

## Sheet: EBER-TAR-E0_p001.xls
Table S1 List of genes significantly (P < 0.01) differentially expressed upon EBER2 HIV-1 TAR expression in HEK293 cells
PROBE ID	Log2 fold change [EBER2-TAR vs. EBER-Lb]	Entrez gene ID	Celera gene ID	Gene symbol	Protein name	Primary gene ID
235539	2.9277	Null	Null	Null	Null	Null
124600	2.6843	27087	Null	B3GAT1	Beta-1,3-glucuronyltransferase 1 (glucuronosyltransferase P)
588060	2.1727	Null	Null	Null	Null	Null
233343	2.1508	Null	Null	Null	Null	Null
701860	2.0821	284370	Null	ZNF615	Zinc finger protein 615
222740	1.9818	Null	Null	Null	Null	AK128447
230804	1.968	353274	Null	ZNF445	Zinc finger protein 445
230244	1.848	Null	Null	Null	Null	BE465043
130950	1.8323	7477	Null	WNT7B	Wingless-type MMTV integration site family, member 7B
253887	1.7757	Null	Null	Null	Null	H13881
220723	1.7642	Null	Null	Null	Null	ABI378580
167875	1.664	389812	Null	UNQ2541	Null
189065	1.6101	6868	Null	ADAM17	ADAM metallopeptidase domain 17 (tumor necrosis factor, alpha, converting enzyme)
192749	1.5581	8161	Null	COIL	Coilin
236666	1.4572	Null	Null	Null	Null	Null
232389	1.427	Null	Null	Null	Null	Null
609850	1.2419	30011|23137	Null	SH3KBP1|SMC5L1	SH3-domain kinase binding protein 1|SMC5 structural maintenance of chromosomes 5-like 1 (yeast)
235094	1.1841	Null	Null	Null	Null	ABI404293
189707	1.1425	Null	Null	Null	Null	ENSG00000171648
116254	0.8324	6167	Null	RPL37	Ribosomal protein L37
112126	0.7844	5441	Null	POLR2L	Polymerase (RNA) II (DNA directed) polypeptide L, 7.6kda
129708	0.6638	Null	Null	Null	Null	ENSG00000188663
224200	-1.0742	Null	Null	Null	Null	ABI437995
235952	-1.2377	Null	Null	Null	Null	Null
237034	-1.2527	Null	Null	Null	Null	Null
125679	-1.4662	54946	Null	SLC41A3	Solute carrier family 41, member 3
209744	-1.875	54576	Null	UGT1A8	UDP glucuronosyltransferase 1 family, polypeptide A8
223073	-2.0937	10597|284306	Null	SEDLP|ZNF547	Spondyloepiphyseal dysplasia, late, pseudogene|zinc finger protein 547
116316	-2.1747	81554	Null	WBSCR16	Williams-Beuren syndrome chromosome region 16
181443	-2.1976	Null	Null	Null	Null	Null
149385	-2.2854	Null	Null	Null	Null	Null
157730	-2.3192	440910|440908|401006	Null	LOC440910|C2orf14|LOC401006	Chromosome 2 open reading frame 14
167977	-2.3274	10595	Null	ERN2	Endoplasmic reticulum to nucleus signalling 2
168213	-2.3573	3123	Null	HLA-DRB1	Major histocompatibility complex, class II, DR beta 1
103654	-2.3767	79875	Null	FLJ13710	Null
224549	-2.6649	Null	Null	TTLL12	Null	ABI388867
132247	-2.7187	8674	Null	VAMP4	Vesicle-associated membrane protein 4
205409	-2.7806	Null	Null	Null	Null	Null
225412	-2.9873	Null	Null	Null	Null	ABI395874
181793	-3.1044	3614	Null	IMPDH1	IMP (inosine monophosphate) dehydrogenase 1
234915	-3.1503	374454	Null	KRT1B	Keratin 1B
134579	-3.1538	8843	Null	GPR109B	G protein-coupled receptor 109B
218389	-3.2016	90288	Null	C3orf25	Chromosome 3 open reading frame 25
625021	-3.2719	Null	Null	Null	Null	AI681584
174074	-3.3559	26082|440265	Null	DKFZP434L187|LOC440265	Null
222092	-3.4756	Null	Null	Null	Null	ABI379182
225559	-3.4843	Null	Null	Null	Null	ABI451003
187426	-3.5522	116369	Null	SLC26A8	Solute carrier family 26, member 8
105279	-3.7291	85318|85319	Null	BAGE3|BAGE2	B melanoma antigen family, member 3|B melanoma antigen family, member 2
224505	-3.9207	Null	Null	RTEL1	Null	ABI422945
105567	-3.9912	2993	Null	GYPA	Glycophorin A (includes MN blood group)
223886	-4.2668	Null	Null	Null	Null	ABI384885
236052	-4.6945	Null	Null	Null	Null	Null
234892	-4.6984	342184	Null	FMN1	Formin 1
232650	-4.847	Null	Null	Null	Null	AK023343
101527	-4.918	284047	Null	FLJ36492	Null
208285	-4.9663	347736	Null	TXNDC6	Thioredoxin domain containing 6
101083	-5.4943	26873	Null	OPLAH	5-oxoprolinase (ATP-hydrolysing)
196137	-5.6099	Null	Null	Null	Null	Null
149907	-5.6253	Null	Null	Null	Null	Null
201976	-6.2602	Null	Null	Null	Null	AW375407
226834	-6.5215	Null	Null	Null	Null	ABI451717
153522	-3.192	Null	hCG95968.2	Null	Null
236346	1.0083	440539	hCG91959.3	LOC440539	Null
179234	2.5875	Null	hCG91935.4	Null	Null
117002	-3.6917	57729	hCG62652.3	KIAA1639	Null
175937	-2.568	5957	hCG57023.2	RCV1	Recoverin
166515	-2.8746	84816	hCG43837.4	RTN4IP1	Reticulon 4 interacting protein 1
180184	-2.3077	9535	hCG43354.4	GMFG	Glia maturation factor, gamma
161435	2.1644	6328	hCG42538.3	SCN3A	Sodium channel, voltage-gated, type III, alpha
216187	-3.8799	339501	hCG42246.2	MPN2	Null
158904	0.9198	6227	hCG41768.3	RPS21	Ribosomal protein S21
209395	0.8041	91612	hCG41682.4	CHURC1	Churchill domain containing 1
228964	1.8876	Null	hCG41678.3	Null	Null
207919	2.1922	80007	hCG41431.4	C10orf88	Chromosome 10 open reading frame 88
149473	-0.8686	9130	hCG41344.4	FAM50A	Family with sequence similarity 50, member A
213617	1.5386	51427	hCG41164.3	ZNF588	Zinc finger protein 588
120941	1.3429	196264	hCG41160.3	LOC196264	Null
140620	2.4421	120425	hCG41155.2	AMICA1	Adhesion molecule, interacts with CXADR antigen 1
191115	1.1947	25938	hCG41034.2	C14orf125	Chromosome 14 open reading frame 125
213919	-3.3812	219464	hCG41020.3	OR5T2	Olfactory receptor, family 5, subfamily T, member 2
145487	1.678	57678	hCG40975.2	GPAM	Glycerol-3-phosphate acyltransferase, mitochondrial
125805	-2.5373	8482	hCG40807.3	SEMA7A	Sema domain, immunoglobulin domain (Ig), and GPI membrane anchor, (semaphorin) 7A
114892	2.3861	146059	hCG40436.4	CDAN1	Congenital dyserythropoietic anemia, type I
138904	-3.2019	51296	hCG40399.2	SLC15A3	Solute carrier family 15, member 3
122127	2.1773	79993	hCG40383.3	ELOVL7	ELOVL family member 7, elongation of long chain fatty acids (yeast)
161858	2.3424	22895	hCG40371.2	RPH3A	Rabphilin 3A homolog (mouse)
135966	3.4261	85006	hCG401289.3	C21orf124	Chromosome 21 open reading frame 124
172276	3.2647	7032	hCG401263.3	TFF2	Trefoil factor 2 (spasmolytic protein 1)
207719	1.7819	54101	hCG401241.2	RIPK4	Receptor-interacting serine-threonine kinase 4
101019	-0.913	6450	hCG401224.3	SH3BGR	SH3 domain binding glutamic acid-rich protein
125994	-5.1811	54102	hCG401176.4	CLIC6	Chloride intracellular channel 6
117732	-3.4292	10600	hCG401156.4	USP16	Ubiquitin specific peptidase 16
213205	2.3507	9892	hCG401135.3	SNAP91	Synaptosomal-associated protein, 91kda homolog (mouse)
106250	-3.1422	Null	hCG401107.1	Null	Null
212988	2.2573	102	hCG40040.3	ADAM10	ADAM metallopeptidase domain 10
166769	2.1262	91355	hCG40010.3	LRP5L	Low density lipoprotein receptor-related protein 5-like
166592	-4.0459	121512	hCG39980.2	FGD4	FYVE, rhogef and PH domain containing 4
128785	-3.7904	910	hCG39947.3	CD1B	CD1b antigen
198762	-2.0881	912	hCG39945.3	CD1D	CD1D antigen, d polypeptide
180740	-3.1023	51703	hCG39840.3	ACSL5	Acyl-coa synthetase long-chain family member 5
144404	-3.4248	710	hCG39766.2	SERPING1	Serpin peptidase inhibitor, clade G (C1 inhibitor), member 1, (angioedema, hereditary)
236592	1.0964	346950	hCG39750.2	RPL37P6	Ribosomal protein L37 pseudogene 6
199662	-3.5918	3766	hCG39733.3	KCNJ10	Potassium inwardly-rectifying channel, subfamily J, member 10
132485	2.5159	5522	hCG39641.3	PPP2R2C	Protein phosphatase 2 (formerly 2A), regulatory subunit B (PR 52), gamma isoform
172546	2.6647	55247	hCG39635.2	NEIL3	Nei endonuclease VIII-like 3 (E. Coli)
202061	1.3225	57189	hCG39450.3	LCHN	Null
127816	-2.8101	51705	hCG39439.2	EMCN	Null
167353	-3.2242	3897	hCG39212.2	L1CAM	L1 cell adhesion molecule
119884	0.8951	51274	hCG39021.3	KLF3	Kruppel-like factor 3 (basic)
139042	-0.9086	7334	hCG38950.3	UBE2N	Ubiquitin-conjugating enzyme E2N (UBC13 homolog, yeast)
111904	-3.4276	2628	hCG38743.3	GATM	Glycine amidinotransferase (L-arginine:glycine amidinotransferase)
126337	-3.2322	57471	hCG38732.3	KIAA1189	Kiaa1189
145563	1.7962	440275	hCG38697.3	EIF2AK4	Eukaryotic translation initiation factor 2 alpha kinase 4
187750	-0.9665	79763	hCG38648.4	ISOC2	Isochorismatase domain containing 2
143012	1.7596	4207	hCG38559.3	MEF2B	MADS box transcription enhancer factor 2, polypeptide B (myocyte enhancer factor 2B)
117067	-3.0666	5396	hCG38492.3	PRRX1	Paired related homeobox 1
212022	-3.073	256987	hCG38450.4	SERINC5	Serine incorporator 5
169378	-5.5066	79849	hCG38440.4	PDZK2	PDZ domain containing 2
187407	2.3389	1909	hCG38395.3	EDNRA	Endothelin receptor type A
108835	1.0089	Null	hCG38300.1	Null	Null
158281	1.6922	55125	hCG38274.3	CEP192	Centrosomal protein 192kda
101320	1.3622	57148	hCG38059.2	KIAA1219	Null
175882	-4.1289	5148	hCG38056.2	PDE6G	Phosphodiesterase 6G, cgmp-specific, rod, gamma
171759	-4.1386	257177	hCG37882.3	C1orf192	Chromosome 1 open reading frame 192
182480	-1.7657	79810	hCG37850.3	PTCD2	Pentatricopeptide repeat domain 2
226658	-4.8419	8674	hCG37824.4	VAMP4	Vesicle-associated membrane protein 4
136803	2.7576	3175	hCG37703.3	ONECUT1	One cut domain, family member 1
167079	-3.6081	978	hCG37690.3	CDA	Cytidine deaminase
136165	1.8982	83878	hCG37669.4	USHBP1	Usher syndrome 1C binding protein 1
163441	-2.4726	7169	hCG37569.4	TPM2	Tropomyosin 2 (beta)
161254	1.7156	25836	hCG37557.3	NIPBL	Nipped-B homolog (Drosophila)
111199	1.9408	3799	hCG37538.2	KIF5B	Kinesin family member 5B
198968	-2.8048	399	hCG37394.3	RHOH	Ras homolog gene family, member H
142113	2.2451	84674	hCG37340.2	CARD6	Caspase recruitment domain family, member 6
193083	-3.7261	151	hCG37297.3	ADRA2B	Adrenergic, alpha-2B-, receptor
124205	2.1681	54898	hCG37171.3	ELOVL2	Elongation of very long chain fatty acids (FEN1/Elo2, SUR4/Elo3, yeast)-like 2
191265	-3.5867	4803	hCG37077.2	NGFB	Nerve growth factor, beta polypeptide
154937	-2.4079	79041	hCG36960.3	TMEM38A	Transmembrane protein 38A
101506	-2.0396	167359	hCG36806.4	MGC42105	Null
164335	1.3821	5143	hCG36766.3	PDE4C	Phosphodiesterase 4C, camp-specific (phosphodiesterase E1 dunce homolog, Drosophila)
127511	1.2904	440520	hCG36745.3	LOC440520	Null
189107	1.7182	285753	hCG34126.4	C6orf182	Chromosome 6 open reading frame 182
137563	-0.7136	39	hCG34031.2	ACAT2	Acetyl-Coenzyme A acetyltransferase 2 (acetoacetyl Coenzyme A thiolase)
149240	-3.1599	Null	hCG33889.2	Null	Null
139336	-5.1048	606495	hCG33705.4	LOC606495	Null
206927	-1.9509	6503	hCG33461.4	SLA	Src-like-adaptor
173301	-3.1568	127435	hCG33399.4	PODN	Podocan
107842	1.6123	8161	hCG33379.2	COIL	Coilin
163514	-4.4629	255180	hCG33256.5	FLJ38723	Null
137648	-1.8227	5292	hCG33220.2	PIM1	Pim-1 oncogene
213914	2.3291	9459	hCG33104.2	ARHGEF6	Rac/Cdc42 guanine nucleotide exchange factor (GEF) 6
124418	1.8896	22881	hCG33068.2	ANKRD6	Ankyrin repeat domain 6
209839	1.8055	734	hCG33060.3	C8orf1	Chromosome 8 open reading frame 1
185369	-2.7413	1282	hCG33041.2	COL4A1	Collagen, type IV, alpha 1
138355	-2.1818	7809	hCG33039.2	BSND	Bartter syndrome, infantile, with sensorineural deafness (Barttin)
115926	2.8451	1718	hCG33029.3	DHCR24	24-dehydrocholesterol reductase
223940	-2.7661	26027	hCG33028.3	ACOT11	Acyl-coa thioesterase 11
215766	1.8799	4646	hCG32996.3	MYO6	Myosin VI
173337	2.1282	154043	hCG32986.3	CNKSR3	CNKSR family member 3
173188	2.7073	57511	hCG32863.2	COG6	Component of oligomeric golgi complex 6
145287	2.4296	4998	hCG32716.4	ORC1L	Origin recognition complex, subunit 1-like (yeast)
104870	-1.2554	283970|23042	hCG32607.4	LOC283970|KIAA0251	Null
170733	1.9744	25861	hCG32519.4	DFNB31	Deafness, autosomal recessive 31
204094	-5.6945	3351	hCG32414.2	HTR1B	5-hydroxytryptamine (serotonin) receptor 1B
200184	-3.9821	4602	hCG32380.4	MYB	V-myb myeloblastosis viral oncogene homolog (avian)
100566	-3.2289	9025	hCG32351.4	RNF8	Ring finger protein 8
161408	1.5121	10808	hCG32198.4	HSPH1	Heat shock 105kda/110kda protein 1
193430	-3.4634	9365	hCG32197.2	KL	Klotho
709529	-4.1287	Null	hCG32120.3	Null	Null
115103	1.7376	23369	hCG32092.2	PUM2	Pumilio homolog 2 (Drosophila)
222936	-2.3573	10743	hCG31443.4	RAI1	Retinoic acid induced 1
198813	2.3741	31	hCG30204.4	ACACA	Acetyl-Coenzyme A carboxylase alpha
111334	-6.623	10319	hCG30194.3	LAMC3	Laminin, gamma 3
201107	-4.0581	1306	hCG30155.3	COL15A1	Collagen, type XV, alpha 1
156213	-3.7346	55040	hCG29641.2	EPN3	Epsin 3
115632	-2.8364	8913	hCG29633.3	CACNA1G	Calcium channel, voltage-dependent, alpha 1G subunit
129975	2.3338	10562	hCG29567.3	OLFM4	Olfactomedin 4
219085	1.6201	79758	hCG29124.2	FLJ13639	Null
137850	-2.9198	57467	hCG28859.2	GUP1	GUP1, glycerol uptake/transporter homolog (yeast)
125096	-1.8395	57582	hCG28736.4	KCNT1	Potassium channel, subfamily T, member 1
222899	3.9187	157848	hCG28664.3	FLJ25169	Null
127041	-3.1404	79092	hCG28572.3	CARD14	Caspase recruitment domain family, member 14
178825	1.2203	6448	hCG28568.3	SGSH	N-sulfoglucosamine sulfohydrolase (sulfamidase)
204159	0.9969	514	hCG28548.3	ATP5E	ATP synthase, H+ transporting, mitochondrial F1 complex, epsilon subunit
198629	-2.2801	93145	hCG28496.2	OLFM2	Olfactomedin 2
158761	-3.2265	3386	hCG28480.3	ICAM4	Intercellular adhesion molecule 4, Landsteiner-Wiener blood group
184795	-3.2922	7079	hCG28316.3	TIMP4	TIMP metallopeptidase inhibitor 4
167946	-3.8291	3038	hCG28202.1	HAS3	Hyaluronan synthase 3
159850	1.9105	11276	hCG28186.3	AP1GBP1	AP1 gamma subunit binding protein 1
194142	-0.7715	9442	hCG28095.2	CRSP8	Cofactor required for Sp1 transcriptional activation, subunit 8, 34kda
112304	2.3359	2743	hCG28093.2	GLRB	Glycine receptor, beta
174740	2.0575	23321	hCG28084.3	TRIM2	Tripartite motif-containing 2
206251	1.6994	9925	hCG28057.3	ZBTB5	Zinc finger and BTB domain containing 5
170165	1.7029	2982	hCG28051.4	GUCY1A3	Guanylate cyclase 1, soluble, alpha 3
208862	3.5802	2155	hCG27878.3	F7	Coagulation factor VII (serum prothrombin conversion accelerator)
169119	2.1657	8322	hCG27799.3	FZD4	Frizzled homolog 4 (Drosophila)
181072	1.2278	7082	hCG27621.4	TJP1	Tight junction protein 1 (zona occludens 1)
128667	0.8224	6160	hCG27618.3	RPL31	Ribosomal protein L31
198809	-3.1513	9154	hCG27585.3	SLC28A1	Solute carrier family 28 (sodium-coupled nucleoside transporter), member 1
180741	5.0199	55359	hCG27419.2	STYK1	Serine/threonine/tyrosine kinase 1
207708	-3.554	1993	hCG27374.4	ELAVL2	ELAV (embryonic lethal, abnormal vision, Drosophila)-like 2 (Hu antigen B)
215130	2.1097	26005	hCG27333.3	DKFZP586P0123	Null
165482	-3.3874	22943	hCG27267.3	DKK1	Dickkopf homolog 1 (Xenopus laevis)
182468	2.7583	440973	hCG26935.2	LOC440973	Null
169086	1.8553	8800	hCG26632.2	PEX11A	Peroxisomal biogenesis factor 11A
186044	-4.1379	283316	hCG25946.3	CD163L1	CD163 antigen-like 1
163166	-1.297	8079	hCG25928.2	MLF2	Myeloid leukemia factor 2
192656	-5.0001	4249	hCG25663.3	MGAT5	Mannosyl (alpha-1,6-)-glycoprotein beta-1,6-N-acetyl-glucosaminyltransferase
112622	2.0912	57489	hCG25236.3	ODF2L	Outer dense fiber of sperm tails 2-like
157985	0.732	57379	hCG25220.2	AICDA	Activation-induced cytidine deaminase
144248	-1.8975	55118	hCG25155.3	CRTAC1	Cartilage acidic protein 1
133306	2.4871	Null	hCG25082.3	Null	Null
234098	0.8571	Null	hCG25018.3	Null	Null
117883	3.388	9023	hCG24573.3	CH25H	Cholesterol 25-hydroxylase
220578	8.8058	2775	hCG24146.3	GNAO1	Guanine nucleotide binding protein (G protein), alpha activating activity polypeptide O
115652	-3.7705	3567	hCG24116.1	IL5	Interleukin 5 (colony-stimulating factor, eosinophil)
202845	-2.7718	3565	hCG24113.3	IL4	Interleukin 4
137172	-1.6592	50626	hCG24022.2	CYHR1	Cysteine/histidine-rich 1
179018	2.2896	23522	hCG23981.3	MYST4	MYST histone acetyltransferase (monocytic leukemia) 4
208858	-2.0184	6559	hCG23901.4	SLC12A3	Solute carrier family 12 (sodium/chloride transporters), member 3
185495	-2.4582	8462	hCG23830.4	KLF11	Kruppel-like factor 11
208529	7.8353	8549	hCG23766.4	LGR5	Leucine-rich repeat-containing G protein-coupled receptor 5
146993	-3.6139	149041	hCG23695.3	RC3H1	Ring finger and CCCH-type zinc finger domains 1
201308	0.9395	Null	hCG23694.2	Null	Null
154935	-1.1183	84964	hCG23592.3	MGC15677	Null
194709	-2.9847	2864	hCG23588.2	GPR40	G protein-coupled receptor 40
179329	-2.5334	7305	hCG23571.3	TYROBP	TYRO protein tyrosine kinase binding protein
149181	-1.357	55702	hCG23517.3	FLJ10374	Null
217473	-2.2025	23507	hCG23338.4	LRRC8B	Leucine rich repeat containing 8 family, member B
173987	-3.2918	5029	hCG23327.4	P2RY2	Purinergic receptor P2Y, G-protein coupled, 2
216121	-3.96	114803	hCG23220.4	MYSM1	Myb-like, SWIRM and MPN domains 1
128620	-2.9119	4520	hCG23130.3	MTF1	Metal-regulatory transcription factor 1
182988	-2.9798	5990	hCG23055.3	RFX2	Regulatory factor X, 2 (influences HLA class II expression)
100111	-3.0909	5650	hCG22936.3	KLK7	Kallikrein 7 (chymotryptic, stratum corneum)
213820	2.3759	55230	hCG22796.3	USP40	Ubiquitin specific peptidase 40
236612	1.4774	Null	hCG22696.3	Null	Null
212454	-3.8012	1586	hCG22577.4	CYP17A1	Cytochrome P450, family 17, subfamily A, polypeptide 1
168708	-0.7655	10273	hCG22419.3	STUB1	STIP1 homology and U-box containing protein 1
201213	-3.0911	866	hCG22332.3	SERPINA6	Serpin peptidase inhibitor, clade A (alpha-1 antiproteinase, antitrypsin), member 6
212543	-2.262	9517	hCG22264.2	SPTLC2	Serine palmitoyltransferase, long chain base subunit 2
215435	-3.877	57480	hCG22081.4	PLEKHG1	Pleckstrin homology domain containing, family G (with rhogef domain) member 1
156275	-4.719	Null	hCG22068.3	Null	Null
114119	0.8028	Null	hCG22034.2	Null	Null
123956	2.0362	57621	hCG21989.2	ZBTB2	Zinc finger and BTB domain containing 2
146564	2.2998	57452	hCG21969.3	GALNTL1	UDP-N-acetyl-alpha-D-galactosamine:polypeptide N-acetylgalactosaminyltransferase-like 1
104648	-2.3627	6554	hCG21963.2	SLC10A1	Solute carrier family 10 (sodium/bile acid cotransporter family), member 1
204784	1.6614	5494	hCG21925.2	PPM1A	Protein phosphatase 1A (formerly 2C), magnesium-dependent, alpha isoform
194365	1.6801	8863	hCG21817.2	PER3	Period homolog 3 (Drosophila)
142815	-0.7837	374291	hCG21602.3	NDUFS7	NADH dehydrogenase (ubiquinone) Fe-S protein 7, 20kda (NADH-coenzyme Q reductase)
137317	2.4461	152579	hCG21517.3	SCFD2	Sec1 family domain containing 2
206894	1.6429	5334	hCG21430.2	PLCL1	Phospholipase C-like 1
216339	1.5154	79071	hCG21424.3	ELOVL6	ELOVL family member 6, elongation of long chain fatty acids (FEN1/Elo2, SUR4/Elo3-like, yeast)
192123	1.9436	1669	hCG21401.2	DEFA4	Defensin, alpha 4, corticostatin
105984	1.3166	4707	hCG21256.3	NDUFB1	NADH dehydrogenase (ubiquinone) 1 beta subcomplex, 1, 7kda
190681	-3.0136	Null	hCG21213.4	Null	Null
127893	2.0388	29075	hCG21127.2	HSPC072	Null
154377	-1.8899	10047	hCG21100.3	CST8	Cystatin 8 (cystatin-related epididymal specific)
367655	-2.7776	4793	hCG20527.5	NFKBIB	Nuclear factor of kappa light polypeptide gene enhancer in B-cells inhibitor, beta
207536	3.02	3668	hCG20455.2	IRS3L	Insulin receptor substrate 3-like
694989	-3.1335	Null	hCG2044501	Null	Null
204912	-2.8095	219959	hCG2044354	OR1S1	Olfactory receptor, family 1, subfamily S, member 1
135308	-2.0953	120793	hCG2044187	OR56A4	Olfactory receptor, family 56, subfamily A, member 4
102060	-2.1373	11026	hCG2043692	LILRA3	Leukocyte immunoglobulin-like receptor, subfamily A (without TM domain), member 3
236158	-4.3445	Null	hCG2043547	Null	Null
202943	0.6136	440985	hCG2043503	LOC440985	Null
187070	0.7211	54543|201725	hCG2043487|hCG1659575.3	TOMM7|LOC201725	Translocase of outer mitochondrial membrane 7 homolog (yeast)
119925	-2.7222	129563	hCG2043065|hCG2013107.1	MGC42174	Null
201983	-3.2532	256536	hCG2043042	TCERG1L	Transcription elongation regulator 1-like
206800	3.5565	283985	hCG2043034	FADS6	Fatty acid desaturase domain family, member 6
116470	-2.9484	337876	hCG2043007	CSS3	Null
128788	-4.1004	Null	hCG2042913	Null	Null
194171	2.3483	157680	hCG2042894	VPS13B	Vacuolar protein sorting 13B (yeast)
192564	3.1345	285268	hCG2042883	ZNF621	Zinc finger protein 621
139276	-2.3247	80042	hCG2042880	FLJ12078	Null
109626	-3.6413	92017	hCG2042874	LOC92017	Null
131034	-3.4714	79633	hCG2042809	FAT4	FAT tumor suppressor homolog 4 (Drosophila)
105748	-3.6573	147011	hCG2042792.1	PROCA1	Null
221850	2.2578	145858	hCG2042752	C15orf32	Chromosome 15 open reading frame 32
206570	4.3275	3563	hCG2042720	IL3RA	Interleukin 3 receptor, alpha (low affinity)
223171	-3.4845	Null	hCG2042699	Null	Null
219443	-2.0734	Null	hCG2042551	Null	Null
220062	2.0186	54625|440974	hCG2042548	PARP14|LOC440974	Poly (ADP-ribose) polymerase family, member 14
219752	-3.8006	Null	hCG2042531	Null	Null
202877	-2.3675	257044	hCG2042502|hCG2042312|hCG2036691	C1orf101	Chromosome 1 open reading frame 101
137220	-2.9112	Null	hCG2042387	Null	Null
225960	-2.7263	Null	hCG2042368	Null	Null
218704	-3.1909	Null	hCG2042362	Null	Null
233318	-3.8937	414927	hCG2042316	MGC34796	Null
228721	1.5861	90317	hCG2042311	ZNF616	Zinc finger protein 616
136995	-3.9442	84226	hCG2042232	C2orf16	Chromosome 2 open reading frame 16
111672	2.6851	391123	hCG2042177	VSIG8	V-set and immunoglobulin domain containing 8
175076	-4.5478	441126	hCG2042111	LOC441126	Null
165281	1.0682	374500	hCG2042046|hCG2039115	THSD1P	Thrombospondin, type I, domain containing 1 pseudogene
170643	3.0177	Null	hCG2042001	Null	Null
153660	-2.2514	Null	hCG2041998	Null	Null
132934	-2.8305	Null	hCG2041977	Null	Null
181682	-2.7258	Null	hCG2041863	Null	Null
160984	-2.5542	Null	hCG2041841	Null	Null
206136	-2.6619	Null	hCG2041799	Null	Null
196649	1.4353	Null	hCG2041782|hCG2038560	Null	Null
201688	-3.5123	Null	hCG2041772	Null	Null
158358	-2.2297	Null	hCG2041723	Null	Null
117357	-1.8586	Null	hCG2041708	Null	Null
115019	-3.2293	Null	hCG2041686	Null	Null
123017	-3.5005	Null	hCG2041591	Null	Null
197400	-5.4821	Null	hCG2041571	Null	Null
126482	-2.0541	390113	hCG2041543.1	OR4X1	Olfactory receptor, family 4, subfamily X, member 1
208462	-2.4151	Null	hCG2041519	Null	Null
160750	-4.5896	Null	hCG2041434	Null	Null
189211	-3.1237	Null	hCG2041416	Null	Null
146664	-2.9426	Null	hCG2041386	Null	Null
101310	0.6711	Null	hCG2041331.1	Null	Null
172322	-3.6088	50614	hCG2041279	GALNT9	UDP-N-acetyl-alpha-D-galactosamine:polypeptide N-acetylgalactosaminyltransferase 9 (galnac-T9)
134553	2.1171	Null	hCG2041256.1	Null	Null
152231	-2.1756	Null	hCG2041247	Null	Null
179664	-2.8884	Null	hCG2041154	Null	Null
184862	2.3155	Null	hCG2041144	Null	Null
200164	-2.7706	389242	hCG2041078	LOC389242	Null
102148	-2.8109	Null	hCG2041073	Null	Null
175507	-3.791	Null	hCG2041053	Null	Null
205491	-4.9894	Null	hCG2041021	Null	Null
145756	1.1227	Null	hCG2041001	Null	Null
101783	-2.4292	Null	hCG2040983	Null	Null
193129	-3.3258	440586	hCG2040932	LOC440586	Null
105558	2.3927	400961	hCG2040901	KIAA1155	Null
120323	-3.1167	Null	hCG2040892	Null	Null
221736	-3.2641	Null	hCG2040878	Null	Null
146168	2.2938	Null	hCG2040866	Null	Null
121929	-3.025	Null	hCG2040863	Null	Null
108216	-3.4009	Null	hCG2040856	Null	Null
135708	1.0895	Null	hCG2040758.1	Null	Null
149749	-6.3868	Null	hCG2040750	Null	Null
141297	2.8882	Null	hCG2040599	Null	Null
143174	-2.9664	340980	hCG2040517	OR52B6	Olfactory receptor, family 52, subfamily B, member 6
261013	-3.1442	Null	hCG2040511	Null	Null
103331	-2.6723	Null	hCG2040484	Null	Null
200264	-3.1469	Null	hCG2040464	Null	Null
134099	1.1406	Null	hCG2040451	Null	Null
176571	2.4868	Null	hCG2040448	Null	Null
133641	-2.9687	Null	hCG2040430	Null	Null
211632	2.0275	386685	hCG2040426.1	KRTAP10-12	Keratin associated protein 10-12
179638	-5.8421	Null	hCG2040425	Null	Null
118432	-2.7112	Null	hCG2040420	Null	Null
131980	-4.6058	391196	hCG2040386	OR2M7	Olfactory receptor, family 2, subfamily M, member 7
201885	0.9605	Null	hCG2040273	Null	Null
197455	2.9892	283514	hCG2040264|hCG2039360	LOC283514	Null
153177	-2.0277	Null	hCG2040257	Null	Null
131667	-3.2791	347240	hCG2040236	C9orf48	Chromosome 9 open reading frame 48
201335	0.8734	554234	hCG2040187	LOC554234	Null
151195	-2.2029	390937	hCG2040171.1	LOC390937	Null
144524	0.8393	Null	hCG2040164	Null	Null
641774	4.1975	Null	hCG2040114	Null	Null
116611	-2.0954	Null	hCG2040067	Null	Null
159358	2.773	200539	hCG2039993	ANKRD23	Ankyrin repeat domain 23
189330	-3.8027	Null	hCG2039901.1	Null	Null
223539	-2.5682	27327	hCG2039704	TNRC6A	Trinucleotide repeat containing 6A
109913	-4.2754	117154	hCG2039602	DACH2	Dachshund homolog 2 (Drosophila)
174451	2.6694	9662	hCG2039594	CEP135	Centrosomal protein 135kda
102071	-2.3671	Null	hCG2039487	Null	Null
217838	-1.7495	1122	hCG2039438.1	CHML	Choroideremia-like (Rab escort protein 2)
198544	-2.4039	255231	hCG2039430	MCOLN2	Mucolipin 2
148741	-3.0506	1775	hCG2039399	DNASE1L2	Deoxyribonuclease I-like 2
187088	-1.488	53917	hCG2039395	RAB24	RAB24, member RAS oncogene family
118687	-2.3013	55228	hCG2039378|hCG2041064	FLJ10781	Null
192407	-3.1833	387509	hCG2039173	GPR153	G protein-coupled receptor 153
104707	-4.2354	285780	hCG2039135	RP3-398D13.1	Null
412480	2.7602	Null	hCG2039109	Null	Null
546580	3.2712	Null	hCG2039063	Null	Null
355921	2.9068	Null	hCG2038993	Null	Null
694939	-4.8501	Null	hCG2038985	Null	Null
108776	-3.5901	Null	hCG2038931.1	Null	Null
549085	1.0583	441025	hCG2038850	LOC441025	Null
193959	2.5997	162655	hCG2038802|hCG2041121	ZNF519	Zinc finger protein 519
530862	-3.7105	Null	hCG2038796	Null	Null
715240	-4.0995	Null	hCG2038751	Null	Null
292435	-3.0563	283392	hCG2038714	LOC283392	Null
712240	-4.7331	Null	hCG2038681	Null	Null
706317	-2.7654	Null	hCG2038674	Null	Null
692572	-3.1779	Null	hCG2038635	Null	Null
10666629	-2.5249	Null	hCG2038630	Null	Null
715039	-2.464	64150	hCG2038602	DIO3OS	Deiodinase, iodothyronine, type III opposite strand
625107	-4.2508	285224	hCG2038579	LOC285224	Null
693961	2.7679	Null	hCG2038568	Null	Null
691124	0.8814	153478	hCG2038550	KIAA1909	Null
699501	-4.1616	Null	hCG2038535	Null	Null
356563	-2.8264	Null	hCG2038510	Null	Null
697196	-2.7662	163233	hCG2038508	LOC163233	Null
549005	-2.0293	Null	hCG2038495	Null	Null
240666	1.2131	Null	hCG2038430	Null	Null
10695387	-2.4384	Null	hCG2038409	Null	Null
297089	-3.9635	442497	hCG2038375	LOC442497	Null
544966	2.4389	Null	hCG2038308	Null	Null
705121	-2.6869	Null	hCG2038221	Null	Null
703814	-3.7923	285627	hCG2038173	LOC285627	Null
10695776	-2.1755	Null	hCG2038166	Null	Null
302840	-3.1925	441370	hCG2038154	LOC441370	Null
10690864	-3.6805	154822	hCG2038148.1	LOC154822	Null
237475	-3.1878	Null	hCG2038111	Null	Null
224562	-2.5802	283176	hCG2036957.2	FLJ90231	Null
156733	-3.9456	Null	hCG2036927	Null	Null
206306	-1.2863	4968	hCG20369.2	OGG1	8-oxoguanine DNA glycosylase
206794	3.8253	90527	hCG2036886	NIP	Null
177412	1.9354	90102	hCG2036872	PHLDB2	Pleckstrin homology-like domain, family B, member 2
200548	-1.4155	165721	hCG2036862	DNAJB8	Dnaj (Hsp40) homolog, subfamily B, member 8
218459	-3.6862	284525	hCG2036831.1	SLC9A11	Solute carrier family 9, member 11
218655	-3.4601	Null	hCG2036731	Null	Null
226688	-2.7951	286080	hCG2036730	LOC286080	Null
220246	-4.0418	83868	hCG2036705	TTTY13	Testis-specific transcript, Y-linked 13
223613	3.3683	85379	hCG2036684	CTA-221G9.4	Null
189501	-3.7018	5314	hCG2036660	PKHD1	Polycystic kidney and hepatic disease 1 (autosomal recessive)
217361	-3.379	Null	hCG2036616	Null	Null
181271	1.4899	Null	hCG2036585	Null	Null
100771	1.2085	1915|81575	hCG2033271.2	EEF1A1|DKFZP434F0318	Eukaryotic translation elongation factor 1 alpha 1
714810	2.4697	Null	hCG2033204	Null	Null
225508	-4.6951	219848	hCG2032746.1	FLJ30719	Null
712024	-4.4296	Null	hCG2032523	Null	Null
134218	1.6211	4361	hCG2032472	MRE11A	MRE11 meiotic recombination 11 homolog A (S. Cerevisiae)
593651	-3.9404	Null	hCG2032217.1	Null	Null
195114	1.6214	79830	hCG2032183	ZMYM1	Zinc finger, MYM-type 1
187365	-2.8135	23499	hCG2031953	MACF1	Microtubule-actin crosslinking factor 1
227459	-2.3501	128209	hCG2031865.1	ZNF393	Zinc finger protein 393
105816	1.2148	6206	hCG2030596	RPS12	Ribosomal protein S12
235777	-4.6084	340311|442780	hCG2030429|hCG1983271.1	CTAGE4|LOC442780	CTAGE family, member 4
235104	0.8359	Null	hCG2029822	Null	Null
135234	-2.1316	1396	hCG2029376	CRIP1	Cysteine-rich protein 1 (intestinal)
134498	0.8031	81892	hCG2028747	C14orf156	Chromosome 14 open reading frame 156
148821	-2.8602	Null	hCG2028557	Null	Null
234734	-4.214	Null	hCG2027030	Null	Null
234504	-3.8474	Null	hCG2026668	Null	Null
231565	-3.3625	Null	hCG2026537	Null	Null
230144	-1.7834	Null	hCG2025824	Null	Null
187155	0.6177	6635	hCG2025357.2	SNRPE	Small nuclear ribonucleoprotein polypeptide E
232009	3.2238	Null	hCG2025265	Null	Null
105603	2.6243	9806	hCG2024856	SPOCK2	Sparc/osteonectin, cwcv and kazal-like domains proteoglycan (testican) 2
230110	-2.6589	Null	hCG2024376	Null	Null
235600	1.5644	Null	hCG2023505	Null	Null
232635	-4.4814	Null	hCG2023072.1	Null	Null
101574	-3.5187	4638	hCG2022707	MYLK	Myosin, light polypeptide kinase
230569	-1.7982	Null	hCG2022592	Null	Null
235229	0.7734	389156	hCG2022288	LOC389156	Null
145959	-2.8062	6480	hCG2021403	ST6GAL1	ST6 beta-galactosamide alpha-2,6-sialyltranferase 1
123693	-3.5945	23355	hCG2021262.1	KIAA0804	Kiaa0804
228461	2.8595	389183	hCG2021076	LOC389183	Null
189553	-4.1158	Null	hCG2021049	Null	Null
232803	1.6622	149832	hCG2020280	LOC149832	Null
234494	-1.472	Null	hCG2019948	Null	Null
228873	-1.3084	Null	hCG2019424	Null	Null
223159	-2.9583	254187	hCG2018817	TSGA10IP	Testis specific, 10 interacting protein
235502	-4.7755	Null	hCG2018506	Null	Null
167637	2.1657	648	hCG2017627	PCGF4	Polycomb group ring finger 4
202924	-2.3005	9473	hCG20166.2	C1orf38	Chromosome 1 open reading frame 38
230869	-2.4738	503569	hCG2016542	FLJ35946	Null
202392	2.1066	144404	hCG2016457	LOC144404	Null
206835	-3.0096	81341	hCG2016297.3	OR10W1	Olfactory receptor, family 10, subfamily W, member 1
191410	-3.1927	23743	hCG2016006.1	BHMT2	Betaine-homocysteine methyltransferase 2
223268	2.8274	150350	hCG2015182.1	RP1-172B20.3	Null
224078	-3.4435	374467	hCG2015053	FLJ44112	Null
114207	1.3416	6235	hCG20148.3	RPS29	Ribosomal protein S29
184747	1.325	6235	hCG20148.3	RPS29	Ribosomal protein S29
129799	-3.5172	9732	hCG2013829	DOCK4	Dedicator of cytokinesis 4
235900	2.8547	Null	hCG2013701	Null	Null
128760	2.4438	382	hCG2013574	ARF6	ADP-ribosylation factor 6
219376	1.9086	145282	hCG2013537.1	MIPOL1	Mirror-image polydactyly 1
233346	-1.3018	23588	hCG2013217	KLHDC2	Kelch domain containing 2
220374	-2.4336	Null	hCG2013121.1	Null	Null
201844	-4.0178	150365	hCG2013121.1	RP5-821D11.2	Null
230290	5.0907	Null	hCG2011930	Null	Null
236152	1.0884	Null	hCG20119.2	Null	Null
235893	-2.2265	Null	hCG2011712	Null	Null
114924	1.6128	2731	hCG2011423	GLDC	Glycine dehydrogenase (decarboxylating; glycine decarboxylase, glycine cleavage system protein P)
185345	-2.7654	4771	hCG2011004	NF2	Neurofibromin 2 (bilateral acoustic neuroma)
160071	1.4753	55787	hCG20109.2	CXorf15	Chromosome X open reading frame 15
587239	-2.9135	Null	hCG2010426	Null	Null
264797	-1.9998	2744	hCG2009984	GLS	Glutaminase
231770	2.3079	144363	hCG2009852	LOC144363	Null
194496	1.6185	55729	hCG2009476.1	ATF7IP	Activating transcription factor 7 interacting protein
173782	-4.0021	3903	hCG2009346.1	LAIR1	Leukocyte-associated Ig-like receptor 1
222569	1.9262	114044	hCG2009172	MCM3APAS	MCM3 minichromosome maintenance deficient 3 (S. Cerevisiae) associated protein antisense
189482	-2.2242	6526	hCG2008574	SLC5A3	Solute carrier family 5 (inositol transporters), member 3
132143	-2.5235	79788	hCG2008186.2	ZNF665	Zinc finger protein 665
228441	-2.8825	440783	hCG2007462	LOC440783	Null
166732	-2.5096	8924	hCG2006901	HERC2	Hect domain and RLD 2
228328	-2.8745	153684	hCG2006173	LOC153684	Null
193251	1.7916	79925	hCG2005772	FLJ23577	Null
211523	1.7208	23435	hCG2005583	TARDBP	TAR DNA binding protein
275496	-3.1528	147093	hCG2005485.1	LOC147093	Null
203291	2.2907	170626	hCG2004157	XAGE3	X antigen family, member 3
167460	-2.4373	113201	hCG2003796.1	CASC4	Cancer susceptibility candidate 4
148350	2.2482	6202	hCG2003783	RPS8	Ribosomal protein S8
235656	-1.7172	Null	hCG2003539	Null	Null
216584	2.0681	54832	hCG2003152.3	VPS13C	Vacuolar protein sorting 13C (yeast)
115545	2.8324	3572	hCG2002898.1	IL6ST	Interleukin 6 signal transducer (gp130, oncostatin M receptor)
114208	1.2157	Null	hCG2002845	Null	Null
189524	1.1871	7716	hCG2002797	ZNF161	Zinc finger protein 161
233460	2.0377	Null	hCG2002402	Null	Null
114676	0.7463	392181	hCG2002322	LOC392181	Null
231436	-2.7054	401264	hCG2002160	FLJ37798	Null
208509	-1.9992	275	hCG2001997	AMT	Aminomethyltransferase (glycine cleavage system protein T)
172284	2.498	440792	hCG2001941.1	LOC440792	Null
103097	0.7727	6170	hCG2001832|hCG22901.2|hCG2043534	RPL39	Ribosomal protein L39
137680	0.9707	6170	hCG2001832|hCG22901.2	RPL39	Ribosomal protein L39
227494	-2.0544	6943	hCG20014.4	TCF21	Transcription factor 21
235481	-1.9751	54094	hCG2001186	C21orf15	Chromosome 21 open reading frame 15
116454	1.6099	440516|7562	hCG2000452.1	LOC440516|ZNF708	Zinc finger protein 708 (KOX8)
228872	-3.9197	Null	hCG2000387	Null	Null
226272	-2.477	57501	hCG20001.4	KIAA1257	Kiaa1257
228171	-1.875	Null	hCG1999784	Null	Null
230518	2.5285	Null	hCG1998334	Null	Null
228229	1.6097	440957	hCG1998331	LOC440957	Null
205542	-4.4857	11085	hCG1997196.1	ADAM30	ADAM metallopeptidase domain 30
235043	2.9368	Null	hCG1997148	Null	Null
195726	2.0042	6464	hCG1997126.2	SHC1	SHC (Src homology 2 domain containing) transforming protein 1
211456	-2.7617	94097	hCG1997009	SFXN5	Sideroflexin 5
146877	0.9768	2629|2630	hCG1996352.2	GBA|GBAP	Glucosidase, beta; acid (includes glucosylceramidase)|glucosidase, beta; acid, pseudogene
164232	3.3459	4763	hCG1996174	NF1	Neurofibromin 1 (neurofibromatosis, von Recklinghausen disease, Watson disease)
139074	-2.7256	5676	hCG1995686	PSG7	Pregnancy specific beta-1-glycoprotein 7
182096	1.9208	55893	hCG1995422.1	ZNF395	Zinc finger protein 395
229319	4.1881	171024	hCG1994560	SYNPO2	Synaptopodin 2
235265	-4.2724	Null	hCG1994179.1	Null	Null
232075	-2.8026	286135	hCG1994162	LOC286135	Null
231360	-4.1833	Null	hCG1994156	Null	Null
230176	-2.622	440418	hCG1993743	LOC440418	Null
228502	-3.0197	Null	hCG1992405.1	Null	Null
229864	-4.7728	Null	hCG1992263	Null	Null
234123	-3.3809	Null	hCG1991952	Null	Null
235766	0.7022	Null	hCG1991833	Null	Null
232970	-2.2161	Null	hCG1991666	Null	Null
232939	-2.9203	284017	hCG1991536.1	LOC284017	Null
121741	3.1644	9098	hCG1991532	USP6	Ubiquitin specific peptidase 6 (Tre-2 oncogene)
229840	-2.4371	400600	hCG1991402	LOC400600	Null
231528	-3.3471	Null	hCG1991180	Null	Null
218650	-2.1114	203081	hCG1991044.1	C8orf6	Chromosome 8 open reading frame 6
235531	0.9172	6228	hCG1990955.1	RPS23	Ribosomal protein S23
222820	2.525	151056	hCG1990539.2	PLB1	Phospholipase B1
234488	1.5686	Null	hCG1989403	Null	Null
103944	-2.0149	85302	hCG1989313.1	FBF1	Fas (TNFRSF6) binding factor 1
215656	1.5606	50618	hCG1988917.1	ITSN2	Intersectin 2
187170	2.0005	2491	hCG1988705	FSHPRH1	FSH primary response (LRPR1 homolog, rat) 1
117813	-2.3894	9084|353513	hCG1988454	VCY|VCY1B	Variable charge, Y-linked|variable charge, Y-linked 1B
230743	-3.0381	440854	hCG1988128.1	CAPN14	Calpain 14
187556	-2.4737	440836	hCG1988078.1	LOC440836	Null
229280	-2.1223	Null	hCG1987492	Null	Null
231052	2.9179	326624	hCG1986458.2|hCG1986457	RAB37	RAB37, member RAS oncogene family
229826	-2.418	Null	hCG1986422	Null	Null
10693365	-3.6607	4335	hCG1986115	MNT	MAX binding protein
234190	2.4815	Null	hCG1986079	Null	Null
188240	1.1167	6169	hCG1986031.1	RPL38	Ribosomal protein L38
227849	1.8921	440173	hCG1984907.1	LOC440173	Null
151268	1.2494	29968	hCG1984423	PSAT1	Phosphoserine aminotransferase 1
189973	-3.813	4992	hCG1984382.1	OR1F1	Olfactory receptor, family 1, subfamily F, member 1
213707	1.7483	Null	hCG1984124.1	Null	Null
200511	1.8376	4681	hCG1983779.1	NBL1	Neuroblastoma, suppression of tumorigenicity 1
256374	-1.4308	Null	hCG1983687.1	Null	Null
234500	-4.3479	Null	hCG1983640	Null	Null
120244	-2.7358	10326	hCG1983595	SIRPB1	Signal-regulatory protein beta 1
193041	-2.2591	135946	hCG1983274	OR6B1	Olfactory receptor, family 6, subfamily B, member 1
175637	-2.9434	50943	hCG19830.5	FOXP3	Forkhead box P3
228344	-1.7146	439967|195977	hCG1982922	LOC439967|ANTXRL	Anthrax toxin receptor-like
227904	-2.4294	139105	hCG1982218.1	CXorf20	Chromosome X open reading frame 20
105415	2.2832	56137	hCG1982192	PCDHA12	Protocadherin alpha 12
194441	-5.5175	2330	hCG1981889	FMO5	Flavin containing monooxygenase 5
170016	2.9744	712	hCG1981379.1	C1QA	Complement component 1, q subcomponent, alpha polypeptide
124416	2.2538	2201	hCG1981155	FBN2	Fibrillin 2 (congenital contractural arachnodactyly)
606894	-3.042	441107	hCG1981011	LOC441107	Null
165993	-1.1623	29092	hCG1981007	HSPC157	Null
400486	-4.8703	Null	hCG1980070.1	Null	Null
228222	-3.7128	Null	hCG1979432	Null	Null
235267	-1.1978	4869	hCG1978940	NPM1	Nucleophosmin (nucleolar phosphoprotein B23, numatrin)
193017	2.059	139411	hCG19367.2	PTCHD1	Patched domain containing 1
145851	2.4445	9044	hCG19287.4	BTAF1	BTAF1 RNA polymerase II, B-TFIID transcription factor-associated, 170kda (Mot1 homolog, S. Cerevisiae)
145293	1.1468	442598	hCG19195.4	LOC442598	Null
702987	-2.4793	Null	hCG18527.2	Null	Null
178328	-3.7519	254778	hCG18391.2	C8orf46	Chromosome 8 open reading frame 46
105348	-2.6149	143884	hCG1821862.2	CWF19L2	CWF19-like 2, cell cycle control (S. Pombe)
213558	1.9055	84190	hCG1820993.1	C12orf26	Chromosome 12 open reading frame 26
182460	-2.3663	283713	hCG1820891.1	LOC283713	Null
124894	-4.9407	Null	hCG1820833.1	Null	Null
119392	0.8	Null	hCG1820685.1	Null	Null
178597	-1.9802	400752	hCG1820661.1	LOC400752	Null
165400	-3.1455	118430	hCG1820622.1	LOC118430	Null
178692	1.8689	7182	hCG1820547.1	NR2C2	Nuclear receptor subfamily 2, group C, member 2
189026	-3.5065	200772	hCG1820519.2	LOC200772	Null
182656	-5.6735	Null	hCG1820502.1	Null	Null
182698	-2.7916	Null	hCG1820442.1	Null	Null
108162	-3.4862	Null	hCG1820391.1	Null	Null
186354	-1.8169	7639	hCG1818873.1	ZNF85	Zinc finger protein 85 (HPF4, HTF1)
233621	-3.7499	Null	hCG1818864.1	Null	Null
212130	-3.9997	Null	hCG1818784.1	Null	Null
115963	2.2255	Null	hCG1818626.1	Null	Null
161637	-4.1929	206938	hCG1818607.2	C9orf94	Chromosome 9 open reading frame 94
210149	2.1475	8853	hCG1818590.1	DDEF2	Development and differentiation enhancing factor 2
193875	2.7821	285	hCG1818585.2	ANGPT2	Angiopoietin 2
204198	-0.8147	83955	hCG1818340.2	NACAP1	Nascent-polypeptide-associated complex alpha polypeptide pseudogene 1
147739	-2.9422	1607	hCG1818269.2	DGKB	Diacylglycerol kinase, beta 90kda
183564	-2.829	83895	hCG1818262.2	KRTAP1-5	Keratin associated protein 1-5
178058	-2.8675	Null	hCG1818246.2	Null	Null
194433	-4.8022	55867	hCG1818181.2	SLC22A11	Solute carrier family 22 (organic anion/cation transporter), member 11
112276	-2.4206	53336	hCG1818169.2	CPXCR1	CPX chromosome region, candidate 1
124534	2.0531	55088	hCG1818126.1	C10orf118	Chromosome 10 open reading frame 118
182598	-2.008	196047	hCG1818116.1	EMX2OS	Empty spiracles homolog 2 (Drosophila) opposite strand
131500	-3.1484	9844	hCG18181.3	ELMO1	Engulfment and cell motility 1 (ced-12 homolog, C. Elegans)
236790	-2.8037	Null	hCG1818014.1	Null	Null
176832	-4.6206	55553	hCG1817805.1	SOX6	SRY (sex determining region Y)-box 6
169171	1.907	55704	hCG1817741.1	KIAA1212	Kiaa1212
212006	-2.2686	Null	hCG1817598.1	Null	Null
140133	2.1033	Null	hCG1817522.1	Null	Null
201232	0.8556	Null	hCG1817346.1	Null	Null
172889	2.8411	154872	hCG1816884.1	LOC154872	Null
215810	-3.0693	Null	hCG1816133.1	Null	Null
533743	-4.4894	442572|442577|402539|441264|442595|285955	hCG1815881.3	LOC442572|LOC442577|LOC402539|LOC441264|LOC442595|WBSCR19	Williams Beuren syndrome chromosome region 19
107212	0.9791	51429	hCG18156.2	SNX9	Sorting nexin 9
196105	1.1836	Null	hCG1815181.1	Null	Null
185483	-2.3793	130839	hCG1815165.2	LOC130839	Null
206533	-3.1939	127391	hCG1815122.2	TMCO2	Transmembrane and coiled-coil domains 2
114353	-2.7447	Null	hCG1814992.2	Null	Null
144625	-5.536	Null	hCG1814926.1	Null	Null
158251	-2.2508	440402	hCG1813878.1	LOC440402	Null
230967	3.0444	Null	hCG1813747.1	Null	Null
118292	-3.5852	60675	hCG1813740.1	PROK2	Prokineticin 2
156331	2.4813	3899	hCG1813151.2	AFF3	AF4/FMR2 family, member 3
137828	2.7664	11160	hCG1813105.1	SPFH2	SPFH domain family, member 2
188222	-2.9941	Null	hCG1813022.1	Null	Null
200379	2.2942	Null	hCG1812998.1	Null	Null
228451	0.937	Null	hCG1812817.1	Null	Null
206405	2.2596	90459	hCG18124.2	THEX1	Three prime histone mrna exonuclease 1
209438	-4.5372	Null	hCG1812162.2	Null	Null
10697643	-3.903	Null	hCG1812160.1	Null	Null
142163	-4.4274	Null	hCG1812140.2	Null	Null
139380	-5.148	Null	hCG1812126.2	Null	Null
174008	-1.6725	11187	hCG1812073.1	PKP3	Plakophilin 3
123368	2.0613	55616	hCG1812045.1	DDEFL1	Development and differentiation enhancing factor-like 1
116331	-4.3071	2054	hCG1811876.1	EPIM	Epimorphin
211033	-2.1823	94160	hCG1811828.2	ABCC12	ATP-binding cassette, sub-family C (CFTR/MRP), member 12
105680	-3.3086	81696	hCG1811813.2	OR5V1	Olfactory receptor, family 5, subfamily V, member 1
228421	2.3098	440472	hCG1811735.1	LOC440472	Null
115181	7.333	1066	hCG1811542.2	CES1	Carboxylesterase 1 (monocyte/macrophage serine esterase 1)
151294	2.0588	55733	hCG1811512.1	HHAT	Hedgehog acyltransferase
207978	3.7222	23026	hCG1811465.1	RP11-54H7.1	Null
176598	1.6897	10025	hCG1811454.1	THRAP5	Thyroid hormone receptor associated protein 5
177837	-3.5561	55845	hCG1811444.1	C3orf10	Chromosome 3 open reading frame 10
192723	1.4375	10160	hCG1811328.3	FARP1	FERM, rhogef (ARHGEF) and pleckstrin domain protein 1 (chondrocyte-derived)
118957	-4.4205	85285	hCG1811198.2	KRTAP4-10	Keratin associated protein 4-10
169815	1.5597	6894	hCG1811123.3	TARBP1	Tar (HIV-1) RNA binding protein 1
206347	1.092	2059	hCG1811074.1	EPS8	Epidermal growth factor receptor pathway substrate 8
197584	2.4438	23236	hCG1811059.1	PLCB1	Phospholipase C, beta 1 (phosphoinositide-specific)
223196	2.3459	8945	hCG1811016.1	BTRC	Beta-transducin repeat containing
106064	1.3223	Null	hCG1810995.2	Null	Null
158015	2.712	114571	hCG1810989.1	SLC22A9	Solute carrier family 22 (organic anion/cation transporter), member 9
189133	2.5076	23514	hCG1810961.3	KIAA0146	KIAA0146 protein
211001	-2.2436	255725	hCG1810925.1	OR52B2	Olfactory receptor, family 52, subfamily B, member 2
217999	0.7383	391088	hCG1810766.2	LOC391088	Null
162631	-3.5559	Null	hCG1809700.1	Null	Null
204334	1.3506	Null	hCG1809488.1	Null	Null
204236	-2.4797	Null	hCG1808831.2	Null	Null
123473	1.2188	7469	hCG18088.4	WHSC2	Wolf-Hirschhorn syndrome candidate 2
110637	2.6215	Null	hCG1807883.3	Null	Null
112971	2.0555	Null	hCG1807720.1	Null	Null
119539	-3.1309	54863	hCG1806355.2	FLJ20245	Null
118692	-2.3143	Null	hCG1805671.2	Null	Null
214753	0.8048	440440|6231|441486	hCG18053.3|hCG20716.2|hCG15685.3|hCG22913.2|hCG2033311|hCG2015359|hCG32394.2|hCG31276.2|hCG33408.2	LOC440440|RPS26|LOC441486	Ribosomal protein S26
542218	-2.5434	440805	hCG1805190.2	LOC440805	Null
108781	-3.7647	Null	hCG1801968.3	Null	Null
127254	-3.1322	Null	hCG1801048.2	Null	Null
117608	2.1883	Null	hCG1796762.2	Null	Null
194647	-2.9425	199775	hCG1796108.3	C19orf9	Chromosome 19 open reading frame 9
236183	-4.1544	Null	hCG1796094.2	Null	Null
158926	2.6221	Null	hCG1795283.1	Null	Null
235700	-2.996	Null	hCG1794833.1	Null	Null
234216	-3.1348	54531	hCG1794741.3	KIAA1193	Kiaa1193
232869	-3.1017	344178	hCG1794703.2	LOC344178	Null
424300	0.8835	Null	hCG1794519.1	Null	Null
146742	-2.7415	124221	hCG1794410.2	MGC52282	Null
233019	1.0789	Null	hCG1793772.2	Null	Null
160384	-3.3675	Null	hCG1792255.2	Null	Null
105211	0.8886	Null	hCG1792141.1	Null	Null
232964	-2.7114	Null	hCG1791976.2	Null	Null
133410	-3.4951	125962	hCG1791432.2	OR7G1	Olfactory receptor, family 7, subfamily G, member 1
106604	2.1892	5627	hCG1790803.3	PROS1	Protein S (alpha)
227964	0.7606	Null	hCG1790788.2	Null	Null
347936	1.1302	5303	hCG1789710.3|hCG201191.2	PIN4	Protein (peptidyl-prolyl cis/trans isomerase) NIMA-interacting, 4 (parvulin)
159268	0.6803	Null	hCG1789615.1	Null	Null
215113	-2.7648	Null	hCG1789435.1	Null	Null
207008	-4.1685	10780	hCG1789363.2	ZNF234	Zinc finger protein 234
206647	2.1829	84920	hCG1789337.2	ALG10	Asparagine-linked glycosylation 10 homolog (yeast, alpha-1,2-glucosyltransferase)
157176	1.2295	342994	hCG1788863.1	LOC342994	Null
211241	1.014	Null	hCG1787852.1	Null	Null
236061	2.3908	Null	hCG1787437.2	Null	Null
132162	1.1154	8366	hCG1787379.1	HIST1H4B	Histone 1, h4b
169590	-2.6619	57057	hCG17869.4	TBX20	T-box 20
207352	-3.167	57519	hCG1786640.2	STARD9	START domain containing 9
205242	1.9471	116179	hCG1786625.2	TGM7	Transglutaminase 7
153259	2.6549	Null	hCG1786243.2	Null	Null
106960	-2.7373	161582	hCG1786105.2	DYX1C1	Dyslexia susceptibility 1 candidate 1
103918	-2.0699	79820	hCG1786026.2	C14orf161	Chromosome 14 open reading frame 161
203773	-2.9423	85439	hCG1785825.1	STN2	Null
180118	-1.7463	23613	hCG1785346.3	PRKCBP1	Protein kinase C binding protein 1
133372	-3.7062	56676	hCG1784707.2	ASCL3	Achaete-scute complex (Drosophila) homolog-like 3
189265	-2.6488	51145	hCG1784477.1	LOC51145	Null
190326	2.4933	192668	hCG1784304.1	CYS1	Cystin 1
122914	1.3145	440992	hCG1784046.1	LOC440992	Null
144140	1.2041	Null	hCG1783679.2	Null	Null
103792	-1.9323	347468	hCG1783466.1	OR13H1	Olfactory receptor, family 13, subfamily H, member 1
115182	-1.8629	Null	hCG1782503.2	Null	Null
162822	-3.6666	202051	hCG1782397.2	LOC202051	Null
172470	1.4375	23019	hCG1782167.3	CNOT1	CCR4-NOT transcription complex, subunit 1
183304	1.9735	374354	hCG1781466.2	NHLRC2	NHL repeat containing 2
187491	2.2201	339318	hCG1781047.1	ZNF181	Zinc finger protein 181 (HHZ181)
216089	-2.4011	8503	hCG1780498.2	PIK3R3	Phosphoinositide-3-kinase, regulatory subunit 3 (p55, gamma)
483373	3.5826	57615|148198	hCG1780278.1	ZNF492|LOC148198	Zinc finger protein 492
207078	-2.893	283135	hCG1779686.2	FLJ90834	Null
106005	0.8263	6167	hCG1779662.1	RPL37	Ribosomal protein L37
185358	0.7594	Null	hCG1779599.1	Null	Null
167741	-2.8536	54944	hCG1777549.2	FLJ20464	Null
231482	1.3872	Null	hCG1777290.3	Null	Null
166736	-4.2094	148003	hCG1776529.2	LOC148003	Null
104770	-0.5398	84707	hCG17758.2	BEX2	Brain expressed X-linked 2
153155	-2.7619	144097	hCG1775356.2	LOC144097	Null
235590	-1.7736	79665	hCG1775214.1	DHX40	DEAH (Asp-Glu-Ala-His) box polypeptide 40
145670	-3.4658	222389	hCG1774328.3	C10orf30	Chromosome 10 open reading frame 30
129307	-4.6757	Null	hCG1773556.3	Null	Null
208015	1.6531	Null	hCG1772008.1	Null	Null
112531	-4.6632	79778	hCG17709.3	MICAL-L2	Null
174111	2.0232	Null	hCG17673.3	Null	Null
195497	1.1465	55209	hCG1759124.3	FLJ10707	Null
106261	-3.1721	30014|171489|64650|64663	hCG1756726.3	SPANXA1|SPANXE|SPANXA2|SPANXC	Sperm protein associated with the nucleus, X-linked, family member A1|SPANX family, member E|SPANX family, member A2|SPANX family, member C
207688	1.8433	57466	hCG1749687.2	SFRS15	Splicing factor, arginine/serine-rich 15
195390	2.5003	6351	hCG1748235.3	CCL4	Chemokine (C-C motif) ligand 4
190989	-4.4405	7018	hCG1747076.1	TF	Transferrin
190256	-3.3625	339967	hCG1746788.4	TMPRSS11A	Transmembrane protease, serine 11A
186114	-4.1832	10991	hCG17464.3	SLC38A3	Solute carrier family 38, member 3
159221	-2.9493	Null	hCG1746206.2	Null	Null
118050	-2.1216	116236	hCG1745051.2	LOC116236	Null
230689	-2.9916	Null	hCG1744638.3	Null	Null
127226	-4.7411	6702	hCG1743774.2	SPRR2C	Small proline-rich protein 2C
236989	2.2176	Null	hCG1741566.1	Null	Null
103778	2.3496	4102|4105	hCG1740677.2	MAGEA3|MAGEA6	Melanoma antigen family A, 3|melanoma antigen family A, 6
160343	2.4091	79589	hCG1739726.1	RNF128	Ring finger protein 128
102731	1.5485	6711	hCG17370.4	SPTBN1	Spectrin, beta, non-erythrocytic 1
246145	2.1571	Null	hCG1736808.3	Null	Null
124752	-3.0191	129868	hCG1732628.2	TRIM43	Tripartite motif-containing 43
209952	0.9509	402100	hCG1732600.2	LOC402100	Null
236444	-3.3244	79951	hCG1732268.2	FLJ11783	Null
203810	3.5782	Null	hCG1731320.1	Null	Null
105296	1.4118	Null	hCG1730823.3	Null	Null
184507	2.2663	51166	hCG17308.3	AADAT	Aminoadipate aminotransferase
163518	-4.5158	150160	hCG1728577.1	CESK1	Null
223705	3.0583	51619	hCG17272.2	UBE2D4	Ubiquitin-conjugating enzyme E2D 4 (putative)
109689	-1.5425	54663	hCG1727082.3	WDR74	WD repeat domain 74
125120	-3.0573	7252	hCG1726393.2	TSHB	Thyroid stimulating hormone, beta
137101	1.3911	163049	hCG172494.3	FLJ90396	Null
226856	2.2018	10458	hCG1723917.3	BAIAP2	BAI1-associated protein 2
165289	-4.3888	186	hCG1723753.1	AGTR2	Angiotensin II receptor, type 2
180903	-2.8497	53616	hCG17212.4	ADAM22	ADAM metallopeptidase domain 22
161995	1.5118	54165	hCG17206.3	DCUN1D1	DCN1, defective in cullin neddylation 1, domain containing 1 (S. Cerevisiae)
178360	2.2663	2034	hCG17031.3	EPAS1	Endothelial PAS domain protein 1
138160	-3.8981	5294	hCG16933.4	PIK3CG	Phosphoinositide-3-kinase, catalytic, gamma polypeptide
127803	2.3577	54477	hCG1685936.3	PLEKHA5	Pleckstrin homology domain containing, family A member 5
181445	-3.5037	81285	hCG1685829.3	OR51E2	Olfactory receptor, family 51, subfamily E, member 2
203408	-3.3873	Null	hCG1685811.1	Null	Null
211255	2.1402	2673	hCG16855.3	GFPT1	Glutamine-fructose-6-phosphate transaminase 1
191350	1.6374	3984	hCG16851.2	LIMK1	LIM domain kinase 1
130779	-1.9173	83657	hCG16745.3	DYNLRB2	Dynein, light chain, roadblock-type 2
181820	-3.3147	85443	hCG16695.2	DCAMKL3	Doublecortin and cam kinase-like 3
102817	-2.5177	Null	hCG1660379.3	Null	Null
137795	1.9488	55030	hCG1660225.3	FBXO34	F-box protein 34
176760	-4.6099	Null	hCG1659240.3	Null	Null
148572	-2.0034	145270	hCG1658529.4	PRIMA1	Proline rich membrane anchor 1
119714	2.7303	54507	hCG1657189.2	ADAMTSL4	ADAMTS-like 4
214792	-2.801	84910	hCG1655988.4	TMEM87B	Transmembrane protein 87B
135621	2.0578	164380	hCG1655594.4	RP11-218C14.6	Null
200987	-3.1472	Null	hCG1655308.3	Null	Null
202221	-3.1227	441365	hCG1653045.2	LOC441365	Null
237020	-4.115	Null	hCG1652843.3	Null	Null
152029	-2.7759	Null	hCG1651769.2	Null	Null
698634	-3.0378	153959	hCG1651538.4	LOC153959	Null
127913	0.8024	Null	hCG1651219.1	Null	Null
114413	3.4598	Null	hCG1650725.3	Null	Null
138839	0.971	51669	hCG16500.2	TMEM66	Transmembrane protein 66
111151	-3.7356	442691|442316	hCG1648541.1	LOC442691|LOC442316	Null
236648	2.4215	441655	hCG1648309.3	LOC441655	Null
175789	-2.4189	140710	hCG1648236.3	C20orf117	Chromosome 20 open reading frame 117
185494	-4.3819	79582	hCG1648127.4	SPAG16	Sperm associated antigen 16
160280	-1.7468	6361	hCG16481.3	CCL17	Chemokine (C-C motif) ligand 17
180347	-2.8078	283489	hCG1648079.2	C13orf8	Chromosome 13 open reading frame 8
171728	3.1085	Null	hCG1647994.3	Null	Null
177145	-2.6885	338879	hCG1647922.1	RNASE10	Ribonuclease, rnase A family, 10 (non-active)
173658	-3.0524	Null	hCG1647817.2	Null	Null
208583	-1.5734	Null	hCG1647742.3	Null	Null
144670	-2.0236	81543	hCG1647609.3	LRRC3	Leucine rich repeat containing 3
199228	2.1159	337959	hCG1647581.3	KRTAP13-2	Keratin associated protein 13-2
228051	-5.0222	139193	hCG1647425.4	LOC139193	Null
178483	-2.3199	79955	hCG1647209.3	PDZK7	PDZ domain containing 7
120791	3.8645	115677	hCG1646868.3	NOSTRIN	Nitric oxide synthase trafficker
426964	-1.9079	285498	hCG1646849.4	LOC285498	Null
143968	-3.659	284434	hCG1646789.3	LOC284434	Null
407091	3.0208	441380	hCG1646697.3	LOC441380	Null
146200	-4.001	Null	hCG1646666.3	Null	Null
232185	1.8681	Null	hCG1646607.3	Null	Null
704069	-3.2699	340562	hCG1646307.3	SATL1	Spermidine/spermine N1-acetyl transferase-like 1
106341	-3.2353	84203	hCG1646196.3	TXNDC2	Thioredoxin domain containing 2 (spermatozoa)
197592	-3.5999	Null	hCG1646049.3	Null	Null
163690	-6.0525	222698	hCG1645578.3	C6orf194	Chromosome 6 open reading frame 194
169864	-2.7557	79025	hCG1645262.3	C20orf195	Chromosome 20 open reading frame 195
212744	-2.7728	442208	hCG1645245.1	LOC442208	Null
166639	-2.9601	402381	hCG1645109.3	C9orf157	Chromosome 9 open reading frame 157
229119	-3.7879	Null	hCG1644968.2	Null	Null
183980	-2.1661	4994	hCG1644831.2	OR3A1	Olfactory receptor, family 3, subfamily A, member 1
165958	-2.4188	Null	hCG1644579.3	Null	Null
130594	0.9202	392030|442682	hCG1644525.3	LOC392030|LOC442682	Null
236335	1.1401	Null	hCG1644293.2	Null	Null
282043	-4.1137	Null	hCG1644012.3	Null	Null
128690	-2.6239	64682|400966	hCG1643915.3	ANAPC1|RGPD1	Anaphase promoting complex subunit 1|RANBP2-like and GRIP domain containing 1
193016	1.7003	83990	hCG1643869.3	BRIP1	BRCA1 interacting protein C-terminal helicase 1
228055	0.9434	Null	hCG1643801.2	Null	Null
232845	1.1467	Null	hCG1643478.4	Null	Null
236793	12.5704	Null	hCG1643303.3	Null	Null
147733	-2.2604	Null	hCG1643044.2	Null	Null
141394	-3.8302	29851	hCG1642889.2	ICOS	Inducible T-cell co-stimulator
159767	-2.6908	Null	hCG1642761.3	Null	Null
190259	-4.1886	Null	hCG1642698.4	Null	Null
147526	-1.8264	221662	hCG1642676.3	RBM24	RNA binding motif protein 24
165415	1.3172	521	hCG1642619.4	ATP5I	ATP synthase, H+ transporting, mitochondrial F0 complex, subunit e
159743	0.8961	Null	hCG1642535.1	Null	Null
705287	2.3117	23507	hCG1642360.2	LRRC8B	Leucine rich repeat containing 8 family, member B
125040	2.0958	3738	hCG1642166.4	KCNA3	Potassium voltage-gated channel, shaker-related subfamily, member 3
196743	-2.618	440799	hCG1641905.4	LOC440799	Null
233109	-6.7541	Null	hCG1641635.4	Null	Null
162353	-0.7476	64928	hCG1641236.3	MRPL14	Mitochondrial ribosomal protein L14
202242	3.4886	391295	hCG1641086.2	LOC391295	Null
713820	-2.2251	440518	hCG1641016.3	LOC440518	Null
108672	-3.8086	3045	hCG1641001.4	HBD	Hemoglobin, delta
114854	-0.9589	Null	hCG1640964.2	Null	Null
203258	-2.2905	6540	hCG1640831.2	SLC6A13	Solute carrier family 6 (neurotransmitter transporter, GABA), member 13
159991	-5.0646	3480	hCG1640727.2	IGF1R	Insulin-like growth factor 1 receptor
106160	-2.4882	5284	hCG1640654.3	PIGR	Polymeric immunoglobulin receptor
206344	-1.8298	5290	hCG1640567.4	PIK3CA	Phosphoinositide-3-kinase, catalytic, alpha polypeptide
170685	2.4284	6991	hCG1640535.2	TCTE3	T-complex-associated-testis-expressed 3
188867	-5.0669	253152	hCG1640531.4	ABHD7	Abhydrolase domain containing 7
137388	2.0089	8493	hCG1640230.2	PPM1D	Protein phosphatase 1D magnesium-dependent, delta isoform
228181	-2.7962	Null	hCG1639937.3	Null	Null
149192	-4.4484	2919	hCG16368.2	CXCL1	Chemokine (C-X-C motif) ligand 1 (melanoma growth stimulating activity, alpha)
158286	1.0257	Null	hCG16318.3	Null	Null
196639	3.3059	83988	hCG16241.2	NCALD	Neurocalcin delta
214870	4.1838	130733	hCG16116.3	MGC33926	Null
195131	-3.2775	5922	hCG16062.4	RASA2	RAS p21 protein activator 2
149921	-0.8219	5947	hCG16055.3	RBP1	Retinol binding protein 1, cellular
218810	-2.9789	3556	hCG16031.2	IL1RAP	Interleukin 1 receptor accessory protein
140853	0.926	Null	hCG15923.2	Null	Null
185900	-4.1949	8233	hCG15739.4	U2AF1L2	U2(RNU2) small nuclear RNA auxiliary factor 1-like 2
202407	-2.5588	124045	hCG15712.4	C16orf55	Chromosome 16 open reading frame 55
219722	0.8391	10630	hCG15341.5	PDPN	Podoplanin
189943	2.0932	1795	hCG15340.4	DOCK3	Dedicator of cytokinesis 3
192382	0.9155	55819	hCG15287.3	RNF130	Ring finger protein 130
199618	-4.6753	6699	hCG15163.2	SPRR1B	Small proline-rich protein 1B (cornifin)
137911	2.2416	23001	hCG15053.3	WDFY3	WD repeat and FYVE domain containing 3
151138	-3.3555	7855	hCG15003.2	FZD5	Frizzled homolog 5 (Drosophila)
202437	-2.0175	2742	hCG14777.3	GLRA2	Glycine receptor, alpha 2
123272	-2.4067	10078	hCG14672.3	TSSC4	Tumor suppressing subtransferable candidate 4
