# Supplementary material for: Latent HIV-1 TAR Regulates 7SK-responsive P-TEFb Target Genes and Targets Cellular Immune Responses in the Absence of Tat
Source: Genomics Proteomics Bioinformatics. 2017 Oct 14;15(5):313–23. doi: 10.1016/j.gpb.2017.05.003 (PMC5673678; doi:10.1016/j.gpb.2017.05.003)
Supplement: Supplementary Table S2 — List of the common target genes of EBER2 HIV-1 TAR (P < 0.01), dnCdk9 (P < 0.001), and 7SK RNA knockdown (P < 0.01) in HEK293 cells [file mmc2.xls]

## Sheet: EBER-TAR-E0_p001_dnCdk9_p001_in
Table S2 List of the common target genes of EBER2 HIV-1 TAR (P < 0.01), dnCdk9 (P < 0.001), and 7SK RNA knockdown (P < 0.01) in HEK293 cells
PROBE	Log2 fold change [EBER2-TAR vs. EBER-Lb]	Log2 fold change [dnCdk9 vs. mock]	Log2 fold change [sh7SK vs. shctrl]	P value [sh7SK vs. shctrl]	Entrez gene ID	Celera gene ID	Gene symbol	Protein name	Primary gene ID
151195	4.5654	-2.2029	-1.2077	0.0557	390937	hCG2040171.1	LOC390937	Null
549085	4.5553	1.0583	-4.1123	0.0008	441025	hCG2038850	LOC441025	Null
124600	3.9618	2.6843	-0.9791	0.1744	27087	Null	B3GAT1	Beta-1,3-glucuronyltransferase 1 (glucuronosyltransferase P)
173658	3.6247	-3.0524	-0.2671	0.6719	Null	hCG1647817.2	Null	Null
107212	2.3864	0.9791	-1.5433	0.0038	51429	hCG18156.2	SNX9	Sorting nexin 9
160280	2.3599	-1.7468	-0.0174	1	6361	hCG16481.3	CCL17	Chemokine (C-C motif) ligand 17
211255	1.7957	2.1402	-0.1614	1	2673	hCG16855.3	GFPT1	Glutamine-fructose-6-phosphate transaminase 1
105211	-1.4999	0.8886	0.2896	0.2313	Null	hCG1792141.1	Null	Null
204198	-1.6304	-0.8147	-0.0243	1	83955	hCG1818340.2	NACAP1	Nascent-polypeptide-associated complex alpha polypeptide pseudogene 1
139042	-1.6427	-0.9086	0.5158	0.0548	7334	hCG38950.3	UBE2N	Ubiquitin-conjugating enzyme E2N (UBC13 homolog, yeast)
174111	-1.6607	2.0232	1.4192	0.005	Null	hCG17673.3	Null	Null
201335	-1.718	0.8734	0.3114	0.1771	554234	hCG2040187	LOC554234	Null
145293	-1.741	1.1468	0.3188	0.1465	442598	hCG19195.4	LOC442598	Null
209952	-1.743	0.9509	0.3178	0.1826	402100	hCG1732600.2	LOC402100	Null
193083	-1.7753	-3.7261	1.4454	0.0038	151	hCG37297.3	ADRA2B	Adrenergic, alpha-2B-, receptor
117813	-1.8476	-2.3894	1.4093	0.0073	9084|353513	hCG1988454	VCY|VCY1B	Variable charge, Y-linked|variable charge, Y-linked 1B
228451	-1.8523	0.937	0.462	0.0474	Null	hCG1812817.1	Null	Null
144524	-1.8941	0.8393	0.3765	0.1032	Null	hCG2040164	Null	Null
235656	-1.8951	-1.7172	0.0205	1	Null	hCG2003539	Null	Null
106261	-1.9405	-3.1721	1.5366	0.0028	30014|171489|64650|64663	hCG1756726.3	SPANXA1|SPANXE|SPANXA2|SPANXC	Sperm protein associated with the nucleus, X-linked, family member A1|SPANX family, member E|SPANX family, member A2|SPANX family, member C
140853	-2.0259	0.926	0.3156	0.1696	Null	hCG15923.2	Null	Null
180118	-2.0461	-1.7463	1.23	0.0031	23613	hCG1785346.3	PRKCBP1	Protein kinase C binding protein 1
119925	-2.0554	-2.7222	1.5754	0.0022	129563	hCG2043065|hCG2013107.1	MGC42174	Null
175637	-2.0713	-2.9434	1.1826	0.0065	50943	hCG19830.5	FOXP3	Forkhead box P3
181820	-2.0765	-3.3147	1.5995	0.002	85443	hCG16695.2	DCAMKL3	Doublecortin and cam kinase-like 3
235766	-2.161	0.7022	0.0374	1	Null	hCG1991833	Null	Null
228441	-2.1686	-2.8825	1.5863	0.0024	440783	hCG2007462	LOC440783	Null
593651	-2.18	-3.9404	1.2553	0.0174	Null	hCG2032217.1	Null	Null
132162	-2.1836	1.1154	0.1401	1	8366	hCG1787379.1	HIST1H4B	Histone 1, h4b
234488	-2.2471	1.5686	0.3111	0.3361	Null	hCG1989403	Null	Null
128788	-2.2807	-4.1004	1.4773	0.0057	Null	hCG2042913	Null	Null
117732	-2.3537	-3.4292	1.5699	0.0006	10600	hCG401156.4	USP16	Ubiquitin specific peptidase 16
144670	-2.3958	-2.0236	1.3377	0.0058	81543	hCG1647609.3	LRRC3	Leucine rich repeat containing 3
108672	-2.4509	-3.8086	1.3923	0.0088	3045	hCG1641001.4	HBD	Hemoglobin, delta
185900	-2.4702	-4.1949	1.2726	0.0099	8233	hCG15739.4	U2AF1L2	U2(RNU2) small nuclear RNA auxiliary factor 1-like 2
261013	-2.4759	-3.1442	1.5809	0.0098	Null	hCG2040511	Null	Null
127816	-2.4773	-2.8101	1.5131	0.0023	51705	hCG39439.2	EMCN	Null
134553	-2.4781	2.1171	0.4325	0.0414	Null	hCG2041256.1	Null	Null
181682	-2.4868	-2.7258	1.196	0.0132	Null	hCG2041863	Null	Null
191410	-2.5127	-3.1927	1.3378	0.0113	23743	hCG2016006.1	BHMT2	Betaine-homocysteine methyltransferase 2
184795	-2.5575	-3.2922	1.5393	0.0037	7079	hCG28316.3	TIMP4	TIMP metallopeptidase inhibitor 4
127226	-2.6133	-4.7411	1.4458	0.0036	6702	hCG1743774.2	SPRR2C	Small proline-rich protein 2C
153660	-2.619	-2.2514	1.4318	0.0069	Null	hCG2041998	Null	Null
235531	-2.6241	0.9172	0.2746	0.1539	6228	hCG1990955.1	RPS23	Ribosomal protein S23
178328	-2.6527	-3.7519	1.4187	0.0118	254778	hCG18391.2	C8orf46	Chromosome 8 open reading frame 46
223539	-2.6975	-2.5682	1.4251	0.0033	27327	hCG2039704	TNRC6A	Trinucleotide repeat containing 6A
202407	-2.7445	-2.5588	1.4702	0.0061	124045	hCG15712.4	C16orf55	Chromosome 16 open reading frame 55
10666629	-2.7611	-2.5249	1.7108	0.0012	Null	hCG2038630	Null	Null
114353	-2.7621	-2.7447	1.5217	0.0034	Null	hCG1814992.2	Null	Null
152231	-2.7811	-2.1756	2.2074	0	Null	hCG2041247	Null	Null
212454	-2.8364	-3.8012	1.3074	0.0088	1586	hCG22577.4	CYP17A1	Cytochrome P450, family 17, subfamily A, polypeptide 1
715039	-2.8846	-2.464	1.6812	0.0013	64150	hCG2038602	DIO3OS	Deiodinase, iodothyronine, type III opposite strand
225559	-2.898	-3.4843	1.5161	0.0021	Null	Null	Null	Null	ABI451003
116611	-2.9472	-2.0954	1.1407	0.0357	Null	hCG2040067	Null	Null
144248	-2.9516	-1.8975	1.4602	0.004	55118	hCG25155.3	CRTAC1	Cartilage acidic protein 1
10697643	-2.9527	-3.903	1.7623	0.0008	Null	hCG1812160.1	Null	Null
115019	-3.0263	-3.2293	1.6852	0.0014	Null	hCG2041686	Null	Null
235267	-3.0391	-1.1978	-0.1267	1	4869	hCG1978940	NPM1	Nucleophosmin (nucleolar phosphoprotein B23, numatrin)
127913	-3.0585	0.8024	0.3173	0.1487	Null	hCG1651219.1	Null	Null
218650	-3.0663	-2.1114	1.5074	0.0037	203081	hCG1991044.1	C8orf6	Chromosome 8 open reading frame 6
200184	-3.0749	-3.9821	1.2366	0.0218	4602	hCG32380.4	MYB	V-myb myeloblastosis viral oncogene homolog (avian)
118292	-3.1067	-3.5852	1.5229	0.0034	60675	hCG1813740.1	PROK2	Prokineticin 2
183980	-3.1322	-2.1661	1.472	0.0034	4994	hCG1644831.2	OR3A1	Olfactory receptor, family 3, subfamily A, member 1
158358	-3.1497	-2.2297	1.49	0.0049	Null	hCG2041723	Null	Null
139074	-3.1989	-2.7256	1.6044	0.002	5676	hCG1995686	PSG7	Pregnancy specific beta-1-glycoprotein 7
182698	-3.2366	-2.7916	1.5496	0.0026	Null	hCG1820442.1	Null	Null
229280	-3.2433	-2.1223	1.66	0.0017	Null	hCG1987492	Null	Null
224549	-3.2578	-2.6649	1.3867	0.0036	Null	Null	TTLL12	Null	ABI388867
154937	-3.2648	-2.4079	1.0941	0.0082	79041	hCG36960.3	TMEM38A	Transmembrane protein 38A
227459	-3.2948	-2.3501	1.3348	0.0109	128209	hCG2031865.1	ZNF393	Zinc finger protein 393
185369	-3.3355	-2.7413	1.4626	0.0243	1282	hCG33041.2	COL4A1	Collagen, type IV, alpha 1
224505	-3.3495	-3.9207	1.3929	0.008	Null	Null	RTEL1	Null	ABI422945
177837	-3.3516	-3.5561	1.5236	0.0033	55845	hCG1811444.1	C3orf10	Chromosome 3 open reading frame 10
302840	-3.3777	-3.1925	1.6273	0.0013	441370	hCG2038154	LOC441370	Null
713820	-3.4576	-2.2251	1.3284	0.0057	440518	hCG1641016.3	LOC440518	Null
215435	-3.4735	-3.877	1.4524	0.2957	57480	hCG22081.4	PLEKHG1	Pleckstrin homology domain containing, family G (with rhogef domain) member 1
118687	-3.4777	-2.3013	1.0811	0.0191	55228	hCG2039378|hCG2041064	FLJ10781	Null
235481	-3.4879	-1.9751	1.4596	0.006	54094	hCG2001186	C21orf15	Chromosome 21 open reading frame 15
236790	-3.5146	-2.8037	1.1869	0.0193	Null	hCG1818014.1	Null	Null
228344	-3.5757	-1.7146	1.5529	0.0027	439967|195977	hCG1982922	LOC439967|ANTXRL	Anthrax toxin receptor-like
190256	-3.6539	-3.3625	1.4763	0.0049	339967	hCG1746788.4	TMPRSS11A	Transmembrane protease, serine 11A
151138	-3.6591	-3.3555	1.2973	0.0037	7855	hCG15003.2	FZD5	Frizzled homolog 5 (Drosophila)
134579	-3.6769	-3.1538	1.851	0.0003	8843	Null	GPR109B	G protein-coupled receptor 109B
162631	-3.6918	-3.5559	1.6971	0.0007	Null	hCG1809700.1	Null	Null
175789	-3.7252	-2.4189	1.6302	0.0019	140710	hCG1648236.3	C20orf117	Chromosome 20 open reading frame 117
197592	-3.7855	-3.5999	1.5843	0.003	Null	hCG1646049.3	Null	Null
175507	-3.7899	-3.791	1.6172	0.0022	Null	hCG2041053	Null	Null
182656	-3.8378	-5.6735	1.6172	0.0025	Null	hCG1820502.1	Null	Null
223171	-3.877	-3.4845	1.6607	0.0018	Null	hCG2042699	Null	Null
106250	-3.8882	-3.1422	1.5228	0.0043	Null	hCG401107.1	Null	Null
206927	-3.9683	-1.9509	1.6318	0.0026	6503	hCG33461.4	SLA	Src-like-adaptor
297089	-3.9833	-3.9635	1.6336	0.0019	442497	hCG2038375	LOC442497	Null
219752	-3.9919	-3.8006	1.7786	0.0005	Null	hCG2042531	Null	Null
149749	-4.03	-6.3868	1.5986	0.0027	Null	hCG2040750	Null	Null
201213	-4.0327	-3.0911	1.5963	0.013	866	hCG22332.3	SERPINA6	Serpin peptidase inhibitor, clade A (alpha-1 antiproteinase, antitrypsin), member 6
211456	-4.0762	-2.7617	1.4132	0.0052	94097	hCG1997009	SFXN5	Sideroflexin 5
625107	-4.0791	-4.2508	1.6241	0.0022	285224	hCG2038579	LOC285224	Null
116331	-4.1124	-4.3071	1.4186	0.006	2054	hCG1811876.1	EPIM	Epimorphin
124894	-4.1139	-4.9407	1.6187	0.0047	Null	hCG1820833.1	Null	Null
228051	-4.1356	-5.0222	1.5425	0.0018	139193	hCG1647425.4	LOC139193	Null
226658	-4.2563	-4.8419	1.7186	0.0016	8674	hCG37824.4	VAMP4	Vesicle-associated membrane protein 4
101527	-4.2822	-4.918	1.6309	0.0032	284047	Null	FLJ36492	Null
228502	-4.3613	-3.0197	1.162	0.0301	Null	hCG1992405.1	Null	Null
282043	-4.3697	-4.1137	1.5962	0.0026	Null	hCG1644012.3	Null	Null
201983	-4.4305	-3.2532	1.7203	0.0022	256536	hCG2043042	TCERG1L	Transcription elongation regulator 1-like
235893	-4.4931	-2.2265	1.2471	0.0203	Null	hCG2011712	Null	Null
165400	-4.5357	-3.1455	1.3636	0.0107	118430	hCG1820622.1	LOC118430	Null
168213	-4.5662	-2.3573	1.6058	0.0011	3123	Null	HLA-DRB1	Major histocompatibility complex, class II, DR beta 1
235265	-4.6424	-4.2724	1.6668	0.0015	Null	hCG1994179.1	Null	Null
165482	-4.6821	-3.3874	1.6127	0.0015	22943	hCG27267.3	DKK1	Dickkopf homolog 1 (Xenopus laevis)
142163	-4.6942	-4.4274	1.3848	0.0104	Null	hCG1812140.2	Null	Null
199662	-4.7142	-3.5918	1.6026	0.0029	3766	hCG39733.3	KCNJ10	Potassium inwardly-rectifying channel, subfamily J, member 10
227904	-4.7974	-2.4294	1.5492	0.0038	139105	hCG1982218.1	CXorf20	Chromosome X open reading frame 20
189973	-4.8066	-3.813	1.5803	0.003	4992	hCG1984382.1	OR1F1	Olfactory receptor, family 1, subfamily F, member 1
161637	-4.833	-4.1929	1.766	0.0008	206938	hCG1818607.2	C9orf94	Chromosome 9 open reading frame 94
199618	-4.836	-4.6753	2.0161	0.0003	6699	hCG15163.2	SPRR1B	Small proline-rich protein 1B (cornifin)
131980	-4.8952	-4.6058	1.5625	0.0144	391196	hCG2040386	OR2M7	Olfactory receptor, family 2, subfamily M, member 7
158761	-5.0708	-3.2265	1.2538	0.0114	3386	hCG28480.3	ICAM4	Intercellular adhesion molecule 4, Landsteiner-Wiener blood group
175076	-5.1537	-4.5478	1.5362	0.0038	441126	hCG2042111	LOC441126	Null
228181	-5.1672	-2.7962	1.5758	0.0023	Null	hCG1639937.3	Null	Null
233109	-5.1837	-6.7541	1.7829	0.001	Null	hCG1641635.4	Null	Null
176760	-5.2203	-4.6099	1.5139	0.0036	Null	hCG1659240.3	Null	Null
208858	-5.3748	-2.0184	1.3094	0.0116	6559	hCG23901.4	SLC12A3	Solute carrier family 12 (sodium/chloride transporters), member 3
530862	-5.4295	-3.7105	1.7016	0.0018	Null	hCG2038796	Null	Null
236158	-5.478	-4.3445	1.0333	0.0041	Null	hCG2043547	Null	Null
197400	-5.503	-5.4821	1.6675	0.0021	Null	hCG2041571	Null	Null
228872	-5.6281	-3.9197	1.7148	0.0014	Null	hCG2000387	Null	Null
236052	-5.8222	-4.6945	1.9523	0.0003	Null	Null	Null	Null	Null
228222	-5.8396	-3.7128	1.4035	0.0098	Null	hCG1979432	Null	Null
109913	-6.071	-4.2754	1.9786	0.0003	117154	hCG2039602	DACH2	Dachshund homolog 2 (Drosophila)
226834	-6.7472	-6.5215	1.6964	0.0018	Null	Null	Null	Null	ABI451717
