# Supplementary material for: Latent HIV-1 TAR Regulates 7SK-responsive P-TEFb Target Genes and Targets Cellular Immune Responses in the Absence of Tat
Source: Genomics Proteomics Bioinformatics. 2017 Oct 14;15(5):313–23. doi: 10.1016/j.gpb.2017.05.003 (PMC5673678; doi:10.1016/j.gpb.2017.05.003)
Supplement: Supplementary Table S3 — List of the common target genes of EBER2 HIV-1 TAR (P < 0.01), dnCdk9 (P < 0.001), and 7SK RNA overexpression (P < 0.01) in HEK293 cells [file mmc3.xls]

## Sheet: EBER-TAR-E0_p001_dnCdk9_p001_in
Table S3 List of the common target genes of EBER2 HIV-1 TAR (P < 0.01), dnCdk9 (P < 0.001), and 7SK RNA overexpression (P < 0.01) in HEK293 cells
PROBE ID	Log2 fold change [EBER2-TAR vs. EBER-Lb]	Log2 fold change [dnCdk9 vs. mock]	Log2 fold change [p7SK vs. mock]	P value [p7SK vs. mock]	Entrez gene ID	Celera gene ID	Gene symbol	Protein name	Primary gene ID
151195	4.5654	-2.2029	2.4989	0.0062	390937	hCG2040171.1	LOC390937	Null
549085	4.5553	1.0583	4.7595	0	441025	hCG2038850	LOC441025	Null
124600	3.9618	2.6843	1.5245	0.4338	27087	Null	B3GAT1	Beta-1,3-glucuronyltransferase 1 (glucuronosyltransferase P)
173658	3.6247	-3.0524	0.4076	0.6095	Null	hCG1647817.2	Null	Null
107212	2.3864	0.9791	2.5297	0	51429	hCG18156.2	SNX9	Sorting nexin 9
160280	2.3599	-1.7468	0.6141	0.3558	6361	hCG16481.3	CCL17	Chemokine (C-C motif) ligand 17
211255	1.7957	2.1402	0.2849	0.2943	2673	hCG16855.3	GFPT1	Glutamine-fructose-6-phosphate transaminase 1
105211	-1.4999	0.8886	0.1188	1	Null	hCG1792141.1	Null	Null
204198	-1.6304	-0.8147	0.3239	0.0085	83955	hCG1818340.2	NACAP1	Nascent-polypeptide-associated complex alpha polypeptide pseudogene 1
139042	-1.6427	-0.9086	-1.0348	0	7334	hCG38950.3	UBE2N	Ubiquitin-conjugating enzyme E2N (UBC13 homolog, yeast)
174111	-1.6607	2.0232	-3.2252	0	Null	hCG17673.3	Null	Null
201335	-1.718	0.8734	0.5112	0.0319	554234	hCG2040187	LOC554234	Null
145293	-1.741	1.1468	-0.1616	1	442598	hCG19195.4	LOC442598	Null
209952	-1.743	0.9509	-0.191	0.4431	402100	hCG1732600.2	LOC402100	Null
193083	-1.7753	-3.7261	-3.8847	0	151	hCG37297.3	ADRA2B	Adrenergic, alpha-2B-, receptor
117813	-1.8476	-2.3894	-4.7575	0.0078	9084|353513	hCG1988454	VCY|VCY1B	Variable charge, Y-linked|variable charge, Y-linked 1B
228451	-1.8523	0.937	0.046	1	Null	hCG1812817.1	Null	Null
144524	-1.8941	0.8393	0.2899	0.2567	Null	hCG2040164	Null	Null
235656	-1.8951	-1.7172	-0.1258	1	Null	hCG2003539	Null	Null
106261	-1.9405	-3.1721	-4.0759	0	30014|171489|64650|64663	hCG1756726.3	SPANXA1|SPANXE|SPANXA2|SPANXC	Sperm protein associated with the nucleus, X-linked, family member A1|SPANX family, member E|SPANX family, member A2|SPANX family, member C
140853	-2.0259	0.926	0.4126	0.1076	Null	hCG15923.2	Null	Null
180118	-2.0461	-1.7463	-2.4447	0	23613	hCG1785346.3	PRKCBP1	Protein kinase C binding protein 1
119925	-2.0554	-2.7222	-4.4202	0	129563	hCG2043065|hCG2013107.1	MGC42174	Null
175637	-2.0713	-2.9434	-3.1031	0	50943	hCG19830.5	FOXP3	Forkhead box P3
181820	-2.0765	-3.3147	-4.4628	0	85443	hCG16695.2	DCAMKL3	Doublecortin and cam kinase-like 3
235766	-2.161	0.7022	-0.0035	1	Null	hCG1991833	Null	Null
228441	-2.1686	-2.8825	-5.0701	0	440783	hCG2007462	LOC440783	Null
593651	-2.18	-3.9404	-5.2038	0	Null	hCG2032217.1	Null	Null
132162	-2.1836	1.1154	0.4894	0.0339	8366	hCG1787379.1	HIST1H4B	Histone 1, h4b
234488	-2.2471	1.5686	-1.1368	0	Null	hCG1989403	Null	Null
128788	-2.2807	-4.1004	-5.2342	0	Null	hCG2042913	Null	Null
117732	-2.3537	-3.4292	-2.78	0	10600	hCG401156.4	USP16	Ubiquitin specific peptidase 16
144670	-2.3958	-2.0236	-4.2907	0.0076	81543	hCG1647609.3	LRRC3	Leucine rich repeat containing 3
108672	-2.4509	-3.8086	-3.8207	0.019	3045	hCG1641001.4	HBD	Hemoglobin, delta
185900	-2.4702	-4.1949	-3.5192	0	8233	hCG15739.4	U2AF1L2	U2(RNU2) small nuclear RNA auxiliary factor 1-like 2
261013	-2.4759	-3.1442	-5.3616	0	Null	hCG2040511	Null	Null
127816	-2.4773	-2.8101	-4.1728	0	51705	hCG39439.2	EMCN	Null
134553	-2.4781	2.1171	-0.3634	0.0849	Null	hCG2041256.1	Null	Null
181682	-2.4868	-2.7258	-4.3731	0	Null	hCG2041863	Null	Null
191410	-2.5127	-3.1927	-4.8095	0	23743	hCG2016006.1	BHMT2	Betaine-homocysteine methyltransferase 2
184795	-2.5575	-3.2922	-4.7871	0	7079	hCG28316.3	TIMP4	TIMP metallopeptidase inhibitor 4
127226	-2.6133	-4.7411	-2.8101	0	6702	hCG1743774.2	SPRR2C	Small proline-rich protein 2C
153660	-2.619	-2.2514	-4.5382	0	Null	hCG2041998	Null	Null
235531	-2.6241	0.9172	-0.134	1	6228	hCG1990955.1	RPS23	Ribosomal protein S23
178328	-2.6527	-3.7519	-4.9382	0	254778	hCG18391.2	C8orf46	Chromosome 8 open reading frame 46
223539	-2.6975	-2.5682	-4.3032	0	27327	hCG2039704	TNRC6A	Trinucleotide repeat containing 6A
202407	-2.7445	-2.5588	-4.2349	0	124045	hCG15712.4	C16orf55	Chromosome 16 open reading frame 55
10666629	-2.7611	-2.5249	-4.9364	0	Null	hCG2038630	Null	Null
114353	-2.7621	-2.7447	-4.8525	0	Null	hCG1814992.2	Null	Null
152231	-2.7811	-2.1756	-5.584	0	Null	hCG2041247	Null	Null
212454	-2.8364	-3.8012	-4.2027	0	1586	hCG22577.4	CYP17A1	Cytochrome P450, family 17, subfamily A, polypeptide 1
715039	-2.8846	-2.464	-4.6422	0	64150	hCG2038602	DIO3OS	Deiodinase, iodothyronine, type III opposite strand
225559	-2.898	-3.4843	-4.0808	0	Null	Null	Null	Null	ABI451003
116611	-2.9472	-2.0954	-5.0704	0	Null	hCG2040067	Null	Null
144248	-2.9516	-1.8975	-5.3483	0	55118	hCG25155.3	CRTAC1	Cartilage acidic protein 1
10697643	-2.9527	-3.903	-5.42	0	Null	hCG1812160.1	Null	Null
115019	-3.0263	-3.2293	-4.7287	0.0002	Null	hCG2041686	Null	Null
235267	-3.0391	-1.1978	-0.4989	0.0691	4869	hCG1978940	NPM1	Nucleophosmin (nucleolar phosphoprotein B23, numatrin)
127913	-3.0585	0.8024	0.2272	0.3202	Null	hCG1651219.1	Null	Null
218650	-3.0663	-2.1114	-3.5133	0	203081	hCG1991044.1	C8orf6	Chromosome 8 open reading frame 6
200184	-3.0749	-3.9821	-6.2248	0	4602	hCG32380.4	MYB	V-myb myeloblastosis viral oncogene homolog (avian)
118292	-3.1067	-3.5852	-4.8882	0	60675	hCG1813740.1	PROK2	Prokineticin 2
183980	-3.1322	-2.1661	-4.6298	0.0007	4994	hCG1644831.2	OR3A1	Olfactory receptor, family 3, subfamily A, member 1
158358	-3.1497	-2.2297	-4.4862	0	Null	hCG2041723	Null	Null
139074	-3.1989	-2.7256	-4.9928	0	5676	hCG1995686	PSG7	Pregnancy specific beta-1-glycoprotein 7
182698	-3.2366	-2.7916	-4.9752	0	Null	hCG1820442.1	Null	Null
229280	-3.2433	-2.1223	-5.397	0	Null	hCG1987492	Null	Null
224549	-3.2578	-2.6649	-3.5597	0	Null	Null	TTLL12	Null	ABI388867
154937	-3.2648	-2.4079	-3.2444	0	79041	hCG36960.3	TMEM38A	Transmembrane protein 38A
227459	-3.2948	-2.3501	-4.2309	0	128209	hCG2031865.1	ZNF393	Zinc finger protein 393
185369	-3.3355	-2.7413	-4.0322	0	1282	hCG33041.2	COL4A1	Collagen, type IV, alpha 1
224505	-3.3495	-3.9207	-5.1051	0	Null	Null	RTEL1	Null	ABI422945
177837	-3.3516	-3.5561	-4.5581	0	55845	hCG1811444.1	C3orf10	Chromosome 3 open reading frame 10
302840	-3.3777	-3.1925	-4.8731	0.0003	441370	hCG2038154	LOC441370	Null
713820	-3.4576	-2.2251	-3.34	0.0255	440518	hCG1641016.3	LOC440518	Null
215435	-3.4735	-3.877	-4.2925	0	57480	hCG22081.4	PLEKHG1	Pleckstrin homology domain containing, family G (with rhogef domain) member 1
118687	-3.4777	-2.3013	-4.0602	0	55228	hCG2039378|hCG2041064	FLJ10781	Null
235481	-3.4879	-1.9751	-5.1646	0	54094	hCG2001186	C21orf15	Chromosome 21 open reading frame 15
236790	-3.5146	-2.8037	-4.0533	0	Null	hCG1818014.1	Null	Null
228344	-3.5757	-1.7146	-4.7212	0	439967|195977	hCG1982922	LOC439967|ANTXRL	Anthrax toxin receptor-like
190256	-3.6539	-3.3625	-5.1336	0	339967	hCG1746788.4	TMPRSS11A	Transmembrane protease, serine 11A
151138	-3.6591	-3.3555	-5.6782	0	7855	hCG15003.2	FZD5	Frizzled homolog 5 (Drosophila)
134579	-3.6769	-3.1538	-5.8642	0	8843	Null	GPR109B	G protein-coupled receptor 109B
162631	-3.6918	-3.5559	-3.3914	0	Null	hCG1809700.1	Null	Null
175789	-3.7252	-2.4189	-4.9926	0	140710	hCG1648236.3	C20orf117	Chromosome 20 open reading frame 117
197592	-3.7855	-3.5999	-4.3568	0	Null	hCG1646049.3	Null	Null
175507	-3.7899	-3.791	-5.3807	0	Null	hCG2041053	Null	Null
182656	-3.8378	-5.6735	-5.6309	0	Null	hCG1820502.1	Null	Null
223171	-3.877	-3.4845	-4.8243	0	Null	hCG2042699	Null	Null
106250	-3.8882	-3.1422	-4.6525	0	Null	hCG401107.1	Null	Null
206927	-3.9683	-1.9509	-4.4331	0	6503	hCG33461.4	SLA	Src-like-adaptor
297089	-3.9833	-3.9635	-5.2128	0	442497	hCG2038375	LOC442497	Null
219752	-3.9919	-3.8006	-5.9625	0	Null	hCG2042531	Null	Null
149749	-4.03	-6.3868	-5.3147	0	Null	hCG2040750	Null	Null
201213	-4.0327	-3.0911	-5.4227	0	866	hCG22332.3	SERPINA6	Serpin peptidase inhibitor, clade A (alpha-1 antiproteinase, antitrypsin), member 6
211456	-4.0762	-2.7617	-4.0887	0	94097	hCG1997009	SFXN5	Sideroflexin 5
625107	-4.0791	-4.2508	-5.9878	0	285224	hCG2038579	LOC285224	Null
116331	-4.1124	-4.3071	-4.3376	0	2054	hCG1811876.1	EPIM	Epimorphin
124894	-4.1139	-4.9407	-4.9928	0	Null	hCG1820833.1	Null	Null
228051	-4.1356	-5.0222	-4.5499	0	139193	hCG1647425.4	LOC139193	Null
226658	-4.2563	-4.8419	-5.8661	0	8674	hCG37824.4	VAMP4	Vesicle-associated membrane protein 4
101527	-4.2822	-4.918	-6.3292	0	284047	Null	FLJ36492	Null
228502	-4.3613	-3.0197	-5.328	0	Null	hCG1992405.1	Null	Null
282043	-4.3697	-4.1137	-5.3051	0.0005	Null	hCG1644012.3	Null	Null
201983	-4.4305	-3.2532	-5.2475	0	256536	hCG2043042	TCERG1L	Transcription elongation regulator 1-like
235893	-4.4931	-2.2265	-5.7447	0	Null	hCG2011712	Null	Null
165400	-4.5357	-3.1455	-4.3174	0	118430	hCG1820622.1	LOC118430	Null
168213	-4.5662	-2.3573	-4.1308	0	3123	Null	HLA-DRB1	Major histocompatibility complex, class II, DR beta 1
235265	-4.6424	-4.2724	-4.994	0	Null	hCG1994179.1	Null	Null
165482	-4.6821	-3.3874	-4.2658	0	22943	hCG27267.3	DKK1	Dickkopf homolog 1 (Xenopus laevis)
142163	-4.6942	-4.4274	-5.6557	0	Null	hCG1812140.2	Null	Null
199662	-4.7142	-3.5918	-5.8146	0	3766	hCG39733.3	KCNJ10	Potassium inwardly-rectifying channel, subfamily J, member 10
227904	-4.7974	-2.4294	-5.8342	0	139105	hCG1982218.1	CXorf20	Chromosome X open reading frame 20
189973	-4.8066	-3.813	-5.0367	0	4992	hCG1984382.1	OR1F1	Olfactory receptor, family 1, subfamily F, member 1
161637	-4.833	-4.1929	-5.5872	0	206938	hCG1818607.2	C9orf94	Chromosome 9 open reading frame 94
199618	-4.836	-4.6753	-6.8818	0	6699	hCG15163.2	SPRR1B	Small proline-rich protein 1B (cornifin)
131980	-4.8952	-4.6058	-5.6721	0	391196	hCG2040386	OR2M7	Olfactory receptor, family 2, subfamily M, member 7
158761	-5.0708	-3.2265	-3.7388	0	3386	hCG28480.3	ICAM4	Intercellular adhesion molecule 4, Landsteiner-Wiener blood group
175076	-5.1537	-4.5478	-5.7484	0	441126	hCG2042111	LOC441126	Null
228181	-5.1672	-2.7962	-4.6172	0	Null	hCG1639937.3	Null	Null
233109	-5.1837	-6.7541	-7.4904	0	Null	hCG1641635.4	Null	Null
176760	-5.2203	-4.6099	-5.2663	0	Null	hCG1659240.3	Null	Null
208858	-5.3748	-2.0184	-4.9465	0	6559	hCG23901.4	SLC12A3	Solute carrier family 12 (sodium/chloride transporters), member 3
530862	-5.4295	-3.7105	-7.4598	0	Null	hCG2038796	Null	Null
236158	-5.478	-4.3445	-1.7516	0	Null	hCG2043547	Null	Null
197400	-5.503	-5.4821	-7.1566	0	Null	hCG2041571	Null	Null
228872	-5.6281	-3.9197	-6.518	0	Null	hCG2000387	Null	Null
236052	-5.8222	-4.6945	-6.9576	0	Null	Null	Null	Null	Null
228222	-5.8396	-3.7128	-6.0654	0	Null	hCG1979432	Null	Null
109913	-6.071	-4.2754	-5.7664	0	117154	hCG2039602	DACH2	Dachshund homolog 2 (Drosophila)
226834	-6.7472	-6.5215	-7.7661	0	Null	Null	Null	Null	ABI451717
